# Supplementary material for: Exploiting natural chemical photosensitivity of anhydrotetracycline and tetracycline for dynamic and setpoint chemo-optogenetic control
Source: Nat Commun. 2020 Jul 31;11:3834. doi: 10.1038/s41467-020-17677-5 (PMC7395757; doi:10.1038/s41467-020-17677-5)
Supplement: Supplementary file 5 — Supplementary Data 1 [file 41467_2020_17677_MOESM5_ESM.xlsx]

## Sheet: Sheet1
Part name	type	DNA sequence
Ptac-tetO2	Promoter + RBS + BglII site	TTGACAATTAATCATCGGCTCGTATAATGTGTGGTCCCTATCAGTGATAGAGATCACACAGGAGGTAGATCT
ParaB*	Promoter + RBS + BglII site	TAGCATTTTTATCCATAAGATTAGCGGATCCTACCTGACGCTTTTTATCGCAACTCTCTACTGTTTCTCCATACCCGTTTTTTTGGAAGGAGGTAAAGATCT
rTetR	Gene	ATGTCTAGACTGGACAAGAGCAAAGTCATAAACGGAGCTCTGGAATTACTCAATGGTGTCGGTATCGAAGGCCTGACGACAAGGAAACTCGCTCAAAAGCTGGGAGTTGAGCAGCCTACCCTGTACTGGCACGTGAAGAACAAGCGGGCCCTGCTCGATGCCCTGCCAATCGAGATGCTGGACAGGCATCATACCCACTTCTGCCCCCTGGAAGGCGAGTCATGGCAAGACTTTCTGCGGAACAACGCCAAGTCATACCGCTGTGCTCTCCTCTCACATCGCGACGGGGCTAAAGTGCATCTCGGCACCCGCCCAACAGAGAAACAGTACGAAACCCTGGAAAATCAGCTCGCGTTCCTGTGTCAGCAAGGCTTCTCCCTGGAGAACGCACTGTACGCT…
mCherry	Gene	ATGGTTTCCAAGGGCGAGGAGGATAACATGGCTATCATTAAAGAGTTCATGCGCTTCAAAGTTCACATGGAGGGTTCTGTTAACGGTCACGAGTTCGAGATCGAAGGCGAAGGCGAGGGCCGTCCGTATGAAGGCACCCAGACCGCCAAACTGAAAGTGACTAAAGGCGGCCCGCTGCCTTTTGCGTGGGACATCCTGAGCCCGCAATTTATGTACGGTTCTAAAGCGTATGTTAAACACCCAGCGGATATCCCGGACTATCTGAAGCTGTCTTTTCCGGAAGGTTTCAAGTGGGAACGCGTAATGAATTTTGAAGATGGTGGTGTCGTGACCGTCACTCAGGACTCCTCCCTGCAGGATGGCGAGTTCATCTATAAAGTTAAACTGCGTGGTACTAAT…
pAB269	mCherry reporter plasmid	ACAGGTCATTCAGACTGGCTAATGCACCCAGTAAGGCAGCGGTATCATCAACAGGCTTACCCGTCTTACTGTCCCTAGTGCTTGGATTCTCACCAATAAAAAACGCCCGGCGGCAACCGAGCGTTCTGAACAAATCCAGATGGAGTTCTGAGGTCATTACTGGATCTATCAACAGGAGTCCAAGCGAGCTCGATATCAAATTACGCCCCGCCCTGCCACTCATCGCAGTACTGTTGTAATTCATTAAGCATTCTGCCGACATGGAAGCCATCACAaACGGCATGATGAACCTGAATCGCCAGCGGCATCAGCACCTTGTCGCCTTGCGTATAATATTTGCCCATGGTGAAAACGGGGGCGAAGAAGTTGTCCATATTGGCCACGTTTAAATCAAAACTG…
pAB286	Plasmid	CAGGTTTCCCGACTGGAAAGCGGGCAGTGATTAATTAAGAAGAATCTAGAGGCATCAAATAAAACGAAAGGCTCAGTCGAAAGACTGGGCCTTTCGTTTTATCTGTTGTTTGTCGGTGAACGCTCTCCTGAGTAGGACAAATCCGCCGCCCTAGACCTAGCTGCAGCTAGGGCGTTCGGCTGCGGCGAGCGGTATCAGCTCACTCAAAGGCGGTAATACGGTTATCCACAGAATCAGGGGATAACGCAGGAAAGAACATGTGAGCAAAAGGCCAGCAAAAGGCCAGGAACCGTAAAAAGGCCGCGTTGCTGGCGTTTTTCCATAGGCTCCGCCCCCCTGACGAGCATCACAAAAATCGACGCTCAAGTCAGAGGTGGCGAAACCCGACAGGACTATAAA…
