# Supplementary material for: Exploiting natural chemical photosensitivity of anhydrotetracycline and tetracycline for dynamic and setpoint chemo-optogenetic control
Source: Nat Commun. 2020 Jul 31;11:3834. doi: 10.1038/s41467-020-17677-5 (PMC7395757; doi:10.1038/s41467-020-17677-5)
Supplement: Supplementary file 6 — Source Data [file 41467_2020_17677_MOESM6_ESM.xlsx]

## Sheet: Figure 1
Figure 1cd
strain	reporter	light wavelength	light intensity	aTc (ng/ml)	light incubation time	Cytoflex gain	time after induction	Record Time:	All Events	P1 Events	P2 Events	P1 Mean mCherry-A	P2 Mean mCherry-A	aTc (ng/ml)	mCherry AVG	mCherry STDEV
AB701	mCherry	0	0	0	0	1500	5h	2019-05-10 17:42:09	19084	17016	16659	163.5	165.2	0	163.367	1.68028
AB701	mCherry	0	0	0	0	1500	5h	2019-05-10 17:44:35	16154	14874	14615	160.7	161.9
AB701	mCherry	0	0	0	0	1500	5h	2019-05-10 17:47:01	15714	14520	14274	161.5	163
AB701	mCherry	0	0	0.146484	0	1500	5h	2019-05-10 17:49:27	16750	15532	15277	182.4	183.6	0.146484	182.967	0.550757
AB701	mCherry	0	0	0.146484	0	1500	5h	2019-05-10 17:51:53	16778	15517	15266	181.2	182.6
AB701	mCherry	0	0	0.146484	0	1500	5h	2019-05-10 17:54:19	17749	16549	16308	181.6	182.7
AB701	mCherry	0	0	0.195312	0	1500	5h	2019-05-10 17:56:47	18655	17535	17302	185.6	186.7	0.195312	189.1	2.95466
AB701	mCherry	0	0	0.195312	0	1500	5h	2019-05-10 17:59:13	16221	15016	14797	186.9	188.2
AB701	mCherry	0	0	0.195312	0	1500	5h	2019-05-10 18:01:39	17220	16035	15837	191.5	192.4
AB701	mCherry	0	0	0.292969	0	1500	5h	2019-05-10 18:04:05	14247	13041	12836	200.1	201.7	0.292969	201.3	1.0583
AB701	mCherry	0	0	0.292969	0	1500	5h	2019-05-10 18:06:31	16813	15456	15174	198.3	200.1
AB701	mCherry	0	0	0.292969	0	1500	5h	2019-05-10 18:08:57	16152	14680	14474	200.9	202.1
AB701	mCherry	0	0	0.390625	0	1500	5h	2019-05-10 18:11:25	16976	15574	15362	217.9	219.2	0.390625	218.567	2.41316
AB701	mCherry	0	0	0.390625	0	1500	5h	2019-05-10 18:13:51	16525	15076	14833	218.9	220.6
AB701	mCherry	0	0	0.390625	0	1500	5h	2019-05-10 18:16:17	15484	14053	13828	214.3	215.9
AB701	mCherry	0	0	0.585938	0	1500	5h	2019-05-10 18:18:43	17336	15406	15120	258.1	260.4	0.585938	260.067	4.30968
AB701	mCherry	0	0	0.585938	0	1500	5h	2019-05-10 18:21:09	16960	15356	15048	261.9	264.2
AB701	mCherry	0	0	0.585938	0	1500	5h	2019-05-10 18:23:35	16545	14967	14691	253	255.6
AB701	mCherry	0	0	0.78125	0	1500	5h	2019-05-10 18:26:03	19931	18382	18091	354.8	357.3	0.78125	362.4	4.4643
AB701	mCherry	0	0	0.78125	0	1500	5h	2019-05-10 18:28:29	16289	14515	14251	360.5	364.3
AB701	mCherry	0	0	0.78125	0	1500	5h	2019-05-10 18:30:55	15534	13748	13531	362.3	365.6
AB701	mCherry	0	0	1.17188	0	1500	5h	2019-05-10 18:33:21	16263	14780	14481	922.4	934.7	1.17188	885.633	42.9872
AB701	mCherry	0	0	1.17188	0	1500	5h	2019-05-10 18:35:47	16820	15044	14733	842.3	854.6
AB701	mCherry	0	0	1.17188	0	1500	5h	2019-05-10 18:38:13	17548	15871	15566	856.8	867.6
AB701	mCherry	0	0	1.5625	0	1500	5h	2019-05-10 18:40:41	18662	16848	16532	2248.6	2272.7	1.5625	2369.4	101.106
AB701	mCherry	0	0	1.5625	0	1500	5h	2019-05-10 18:43:07	14298	13016	12794	2336.1	2361.1
AB701	mCherry	0	0	1.5625	0	1500	5h	2019-05-10 18:45:33	14269	12841	12601	2445.5	2474.4
AB701	mCherry	0	0	2.34375	0	1500	5h	2019-05-10 18:47:59	14002	12302	12014	5333.5	5424.2	2.34375	5479.37	48.4828
AB701	mCherry	0	0	2.34375	0	1500	5h	2019-05-10 18:50:26	15753	14303	14048	5439.9	5498.7
AB701	mCherry	0	0	2.34375	0	1500	5h	2019-05-10 18:52:52	16593	14840	14505	5431.5	5515.2
AB701	mCherry	0	0	3.125	0	1500	5h	2019-05-10 18:55:19	18840	17426	17107	7757.3	7839.1	3.125	7894.43	63.3269
AB701	mCherry	0	0	3.125	0	1500	5h	2019-05-10 18:57:45	15901	14587	14274	7775.8	7880.7
AB701	mCherry	0	0	3.125	0	1500	5h	2019-05-10 19:00:12	14428	12682	12325	7801.3	7963.5
AB701	mCherry	0	0	4.6875	0	1500	5h	2019-05-10 19:02:38	15036	13146	12788	9741.1	9931.7	4.6875	9894.33	171.039
AB701	mCherry	0	0	4.6875	0	1500	5h	2019-05-10 19:05:04	15131	13637	13310	9883.4	10043.6
AB701	mCherry	0	0	4.6875	0	1500	5h	2019-05-10 19:07:30	16306	14680	14371	9571.9	9707.7
AB701	mCherry	0	0	6.25	0	1500	5h	2019-05-10 19:09:58	17880	16305	15915	10427.9	10600.5	6.25	10820.5	195.411
AB701	mCherry	0	0	6.25	0	1500	5h	2019-05-10 19:12:24	14794	13798	13593	10801.3	10886.9
AB701	mCherry	0	0	6.25	0	1500	5h	2019-05-10 19:14:50	11676	10792	10606	10880.7	10974
AB701	mCherry	0	0	9.375	0	1500	5h	2019-05-10 19:17:16	15099	13500	13167	10906.1	11084.9	9.375	11186.1	153.426
AB701	mCherry	0	0	9.375	0	1500	5h	2019-05-10 19:19:42	16999	15444	15133	11212.5	11362.6
AB701	mCherry	0	0	9.375	0	1500	5h	2019-05-10 19:22:08	17502	15712	15345	10937.7	11110.7
AB701	mCherry	0	0	12.5	0	1500	5h	2019-05-10 19:24:36	17069	16059	15802	11592.4	11696.3	12.5	11580.8	171.371
AB701	mCherry	0	0	12.5	0	1500	5h	2019-05-10 19:27:02	15370	14613	14415	11591.1	11662.2
AB701	mCherry	0	0	12.5	0	1500	5h	2019-05-10 19:29:29	15866	14363	14102	11250.1	11383.9
AB701	mCherry	0	0	18.75	0	1500	5h	2019-05-10 19:31:55	13990	12763	12514	11434.2	11587.3	18.75	11672.1	101.387
AB701	mCherry	0	0	18.75	0	1500	5h	2019-05-10 19:34:22	14598	13466	13224	11660	11784.4
AB701	mCherry	0	0	18.75	0	1500	5h	2019-05-10 19:36:48	15606	14452	14209	11529.6	11644.6
AB701	mCherry	0	0	25	0	1500	5h	2019-05-10 19:39:41	14429	13047	12805	11340.6	11468.6	25	11487.5	114.328
AB701	mCherry	0	0	25	0	1500	5h	2019-05-10 19:42:07	16405	14490	14159	11196.3	11383.8
AB701	mCherry	0	0	25	0	1500	5h	2019-05-10 19:44:33	15870	14501	14258	11479.3	11610.1
AB701	mCherry	0	0	37.5	0	1500	5h	2019-05-10 19:46:59	19011	17048	16704	11252.1	11415.8	37.5	11377.2	34.0359
AB701	mCherry	0	0	37.5	0	1500	5h	2019-05-10 19:49:25	15626	14001	13688	11181.1	11364.5
AB701	mCherry	0	0	37.5	0	1500	5h	2019-05-10 19:51:51	17210	15681	15405	11224.4	11351.4
AB701	mCherry	0	0	50	0	1500	5h	2019-05-10 19:54:19	18071	16405	16112	11142.1	11277.2	50	11410.8	152.536
AB701	mCherry	0	0	50	0	1500	5h	2019-05-10 19:56:45	16866	15562	15288	11257.7	11378.2
AB701	mCherry	0	0	50	0	1500	5h	2019-05-10 19:59:11	17233	15644	15352	11435.2	11577
AB701	mCherry	0	0	75	0	1500	5h	2019-05-10 20:01:37	17159	15623	15351	11561.5	11694.9	75	11606.6	99.6759
AB701	mCherry	0	0	75	0	1500	5h	2019-05-10 20:04:04	15443	14133	13851	11484.5	11626.3
AB701	mCherry	0	0	75	0	1500	5h	2019-05-10 20:06:29	16567	15149	14858	11348.1	11498.5
AB701	mCherry	0	0	100	0	1500	5h	2019-05-10 20:08:57	15223	14347	14160	11579.2	11655.1	100	11447.3	184.24
AB701	mCherry	0	0	100	0	1500	5h	2019-05-10 20:11:23	17162	15672	15340	11217	11382.7
AB701	mCherry	0	0	100	0	1500	5h	2019-05-10 20:13:50	15467	14179	13941	11173	11304
AB701	mCherry	0	0	150	0	1500	5h	2019-05-10 20:16:16	15600	14247	14005	11334.1	11466.3	150	11462	44.1075
AB701	mCherry	0	0	150	0	1500	5h	2019-05-10 20:18:42	15743	14186	13926	11263.4	11415.9
AB701	mCherry	0	0	150	0	1500	5h	2019-05-10 20:21:08	16288	15043	14846	11416.3	11503.8
AB701	mCherry	0	0	200	0	1500	5h	2019-05-10 20:23:35	19549	17678	17373	11087.9	11224	200	11318.8	86.1054
AB701	mCherry	0	0	200	0	1500	5h	2019-05-10 20:26:02	17355	15764	15497	11263.4	11392.2
AB701	mCherry	0	0	200	0	1500	5h	2019-05-10 20:28:28	17404	15775	15527	11212.1	11340.1
Figure 1f
strain	reporter	light wavelength	light intensity	aTc (ng/ml)	light incubation time	Cytoflex gain	time after induction	Record Time:	All Events	P1 Events	P2 Events	P1 Mean mCherry-A	P2 Mean mCherry-A	aTc (ng/ml)	mCherry AVG	mCherry STDEV
AB859	mCherry	0	0	0	0	1500	5h	############	17924	16129	15853	12444.8	12570.4	0	12578.5	8.6379
AB859	mCherry	0	0	0	0	1500	5h	############	17592	15887	15656	12459	12587.6
AB859	mCherry	0	0	0	0	1500	5h	############	15815	14170	13952	12465.3	12577.6
AB859	mCherry	0	0	0.146484	0	1500	5h	############	17298	15368	15009	12516.1	12709.4	0.146484	12675.1	156.844
AB859	mCherry	0	0	0.146484	0	1500	5h	############	16086	14695	14448	12684.5	12811.9
AB859	mCherry	0	0	0.146484	0	1500	5h	############	18634	16585	16258	12327.3	12503.9
AB859	mCherry	0	0	0.195312	0	1500	5h	############	17716	16141	15876	12750	12859.7	0.195312	12786.2	121.321
AB859	mCherry	0	0	0.195312	0	1500	5h	############	17978	16262	16004	12543.7	12646.2
AB859	mCherry	0	0	0.195312	0	1500	5h	############	15181	13784	13538	12731.6	12852.8
AB859	mCherry	0	0	0.292969	0	1500	5h	############	13193	11650	11433	12285.4	12437.4	0.292969	12400.6	114.852
AB859	mCherry	0	0	0.292969	0	1500	5h	############	14135	12562	12344	12159.9	12271.9
AB859	mCherry	0	0	0.292969	0	1500	5h	############	15264	13761	13523	12358.9	12492.6
AB859	mCherry	0	0	0.390625	0	1500	5h	############	22771	20735	20408	12509.8	12636.4	0.390625	12640.1	70.072
AB859	mCherry	0	0	0.390625	0	1500	5h	############	18733	17245	16985	12470.3	12571.9
AB859	mCherry	0	0	0.390625	0	1500	5h	############	17216	15954	15712	12611.1	12711.9
AB859	mCherry	0	0	0.585938	0	1500	5h	############	16230	15111	14872	12094.9	12194	0.585938	12235	145.831
AB859	mCherry	0	0	0.585938	0	1500	5h	############	17165	15437	15162	11984.8	12114
AB859	mCherry	0	0	0.585938	0	1500	5h	############	15346	13879	13622	12259.6	12396.9
AB859	mCherry	0	0	0.78125	0	1500	5h	############	21970	20120	19782	12301.7	12418.5	0.78125	12300.9	151.233
AB859	mCherry	0	0	0.78125	0	1500	5h	############	20450	18856	18546	12245.1	12353.9
AB859	mCherry	0	0	0.78125	0	1500	5h	############	19122	17336	17016	11996.3	12130.3
AB859	mCherry	0	0	1.17188	0	1500	5h	############	20113	18071	17699	11300.8	11446.7	1.17188	11634.7	205.134
AB859	mCherry	0	0	1.17188	0	1500	5h	############	20731	18950	18648	11505.1	11604
AB859	mCherry	0	0	1.17188	0	1500	5h	############	20541	18670	18328	11735.7	11853.5
AB859	mCherry	0	0	1.5625	0	1500	5h	############	20687	18891	18531	11297.9	11436.4	1.5625	11228.9	184.302
AB859	mCherry	0	0	1.5625	0	1500	5h	############	17907	16145	15839	10970.8	11084.3
AB859	mCherry	0	0	1.5625	0	1500	5h	############	15636	14272	13985	11048.9	11165.9
AB859	mCherry	0	0	2.34375	0	1500	5h	############	19455	17641	17293	9784.4	9917.3	2.34375	9966.4	124.91
AB859	mCherry	0	0	2.34375	0	1500	5h	############	16586	14393	14063	9722	9873.5
AB859	mCherry	0	0	2.34375	0	1500	5h	############	18130	16213	15857	9938.4	10108.4
AB859	mCherry	0	0	3.125	0	1500	5h	############	17980	16296	15997	9236	9335.5	3.125	9293.73	47.6051
AB859	mCherry	0	0	3.125	0	1500	5h	############	16961	15376	15102	9204.7	9303.8
AB859	mCherry	0	0	3.125	0	1500	5h	############	16820	15177	14876	9123.2	9241.9
AB859	mCherry	0	0	4.6875	0	1500	5h	############	18712	16449	16117	7456.2	7560.9	4.6875	7641.5	70.2251
AB859	mCherry	0	0	4.6875	0	1500	5h	############	18258	16315	15998	7603	7689.5
AB859	mCherry	0	0	4.6875	0	1500	5h	############	18919	16404	16011	7550.4	7674.1
AB859	mCherry	0	0	6.25	0	1500	5h	############	20402	18184	17863	6725.3	6807.6	6.25	6765.57	43.7397
AB859	mCherry	0	0	6.25	0	1500	5h	############	17176	15134	14788	6621.3	6720.3
AB859	mCherry	0	0	6.25	0	1500	5h	############	18326	16033	15663	6670.7	6768.8
AB859	mCherry	0	0	9.375	0	1500	5h	############	17542	15656	15320	4917.6	4986.4	9.375	5018.23	45.2244
AB859	mCherry	0	0	9.375	0	1500	5h	############	17552	15695	15373	4934	4998.3
AB859	mCherry	0	0	9.375	0	1500	5h	############	15759	14296	14044	5023.7	5070
AB859	mCherry	0	0	12.5	0	1500	5h	############	17668	15993	15677	4211.6	4257.4	12.5	4264.93	71.797
AB859	mCherry	0	0	12.5	0	1500	5h	############	19254	17111	16718	4138.6	4197.2
AB859	mCherry	0	0	12.5	0	1500	5h	############	16878	15135	14839	4294.8	4340.2
AB859	mCherry	0	0	18.75	0	1500	5h	############	20388	18139	17741	2956	2996.6	18.75	3014.13	26.485
AB859	mCherry	0	0	18.75	0	1500	5h	############	19914	17793	17426	2962.6	3001.2
AB859	mCherry	0	0	18.75	0	1500	5h	############	20883	18442	18043	3004.2	3044.6
AB859	mCherry	0	0	25	0	1500	5h	############	22288	19801	19293	2456.6	2500	25	2482.9	28.0737
AB859	mCherry	0	0	25	0	1500	5h	############	19446	17020	16617	2413.1	2450.5
AB859	mCherry	0	0	25	0	1500	5h	############	19543	17505	17156	2469.4	2498.2
AB859	mCherry	0	0	37.5	0	1500	5h	############	22811	20623	20199	1791.7	1816.6	37.5	1886.4	84.8893
AB859	mCherry	0	0	37.5	0	1500	5h	############	23422	21292	20892	1841.8	1861.7
AB859	mCherry	0	0	37.5	0	1500	5h	############	26934	24634	24239	1962.9	1980.9
AB859	mCherry	0	0	50	0	1500	5h	############	21308	19386	19073	1551.9	1568.3	50	1551.53	35.277
AB859	mCherry	0	0	50	0	1500	5h	############	19309	17300	16921	1489	1511
AB859	mCherry	0	0	50	0	1500	5h	############	17228	15655	15330	1558	1575.3
AB859	mCherry	0	0	75	0	1500	5h	############	20398	18465	18092	1161.9	1176.3	75	1210.77	48.0075
AB859	mCherry	0	0	75	0	1500	5h	############	21784	20009	19663	1178.2	1190.4
AB859	mCherry	0	0	75	0	1500	5h	############	23602	21372	20967	1251.7	1265.6
AB859	mCherry	0	0	100	0	1500	5h	############	23153	20911	20513	1006.7	1018.9	100	1020.3	7.00571
AB859	mCherry	0	0	100	0	1500	5h	############	21128	19379	19022	1004.5	1014.1
AB859	mCherry	0	0	100	0	1500	5h	############	17740	16029	15697	1014.1	1027.9
AB859	mCherry	0	0	150	0	1500	5h	############	22218	20590	20263	808.5	815.5	150	836.433	24.5808
AB859	mCherry	0	0	150	0	1500	5h	############	20754	19064	18744	821.7	830.3
AB859	mCherry	0	0	150	0	1500	5h	############	22555	20863	20503	855.7	863.5
AB859	mCherry	0	0	200	0	1500	5h	############	22014	20122	19754	727.9	736.1	200	735	3.2909
AB859	mCherry	0	0	200	0	1500	5h	############	20307	18612	18283	723.7	731.3
AB859	mCherry	0	0	200	0	1500	5h	############	17972	16410	16080	728.5	737.6
Figure 1g
strain	reporter	light wavelength	light intensity	aTc concentration	light incubation time (min)	Cytoflex gain	time after induction	Record Time:	All Events	P1 Events	P2 Events	All Events Mean mCherry-A	P1 Mean mCherry-A	P2 Mean mCherry-A
AB701	mCherry	0	0	5 (10 then diluted to half)	0	1500	5h	2019-03-12 13:33:46	62516	49905	43142	8692.6	9956.5	10847.7	0	0	10738.4	149.448	1	0.0139172
AB701	mCherry	0	0	5 (10 then diluted to half)	0	1500	5h	2019-03-12 13:37:05	61462	49427	43776	8848.4	10036.2	10799.4
AB701	mCherry	0	0	5 (10 then diluted to half)	0	1500	5h	2019-03-12 13:40:31	62125	49331	43595	8614	9769.7	10568.1
AB701	mCherry	0	0	5 (10 then diluted to half)	0	1500	5h	2019-03-12 13:43:58	63084	49440	43086	8518.2	9899.3	10776.2
AB701	mCherry	0	0	5 (10 then diluted to half)	0	1500	5h	2019-03-12 13:47:21	61997	49233	43016	8679	9912.1	10783.3
AB701	mCherry	0	0	5 (10 then diluted to half)	0	1500	5h	2019-03-12 13:50:43	61705	48918	42674	9077	10191.5	11064.5
AB701	mCherry	470	4095	5 (10 then diluted to half)	30	1500	5h	2019-03-12 12:10:16	62122	50179	43833	12816.8	10549.6	11420	470	30	11442.9	91.7197	1.06561	0.00854129
AB701	mCherry	470	4095	5 (10 then diluted to half)	30	1500	5h	2019-03-12 12:13:39	59701	49821	44358	10239.8	10816.7	11543.9
AB701	mCherry	470	4095	5 (10 then diluted to half)	30	1500	5h	2019-03-12 12:17:02	60278	49999	44388	9567.4	10620.5	11364.8
AB701	mCherry	470	4095	5 (10 then diluted to half)	60	1500	5h	2019-03-12 12:20:32	61626	49717	43904	8818	10078	10847.7	470	60	10789.9	51.2081	1.0048	0.00476869
AB701	mCherry	470	4095	5 (10 then diluted to half)	60	1500	5h	2019-03-12 12:23:55	60310	49635	44089	8994.5	10080.3	10771.8
AB701	mCherry	470	4095	5 (10 then diluted to half)	60	1500	5h	2019-03-12 12:27:17	60357	49411	43838	8806.6	10071.6	10750.2
AB701	mCherry	470	4095	5 (10 then diluted to half)	120	1500	5h	2019-03-12 12:30:28	61709	49494	43658	8129.3	9315.6	10042.4	470	120	10114	144.934	0.941854	0.0134968
AB701	mCherry	470	4095	5 (10 then diluted to half)	120	1500	5h	2019-03-12 12:33:46	59025	49391	44895	8715.5	9706.7	10280.8
AB701	mCherry	470	4095	5 (10 then diluted to half)	120	1500	5h	2019-03-12 12:37:22	59179	49605	44831	8584.3	9456.3	10018.8
AB701	mCherry	470	4095	5 (10 then diluted to half)	180	1500	5h	2019-03-12 12:40:57	60864	49667	44191	7998	9023.3	9664	470	180	9427.5	242.991	0.877924	0.0226283
AB701	mCherry	470	4095	5 (10 then diluted to half)	180	1500	5h	2019-03-12 12:44:26	60694	49582	44031	7470	8566.4	9178.5
AB701	mCherry	470	4095	5 (10 then diluted to half)	180	1500	5h	2019-03-12 12:47:51	61174	49539	43649	7638.3	8786.2	9440
AB701	mCherry	470	4095	5 (10 then diluted to half)	240	1500	5h	2019-03-12 12:51:11	61880	49593	43386	6888.8	8086.7	8743.3	470	240	8760.2	20.7082	0.815783	0.00192843
AB701	mCherry	470	4095	5 (10 then diluted to half)	240	1500	5h	2019-03-12 12:54:42	59159	49525	44817	7355.2	8243.3	8754
AB701	mCherry	470	4095	5 (10 then diluted to half)	240	1500	5h	2019-03-12 12:58:18	59935	49746	44205	7329.8	8192.6	8783.3
AB701	mCherry	470	4095	5 (10 then diluted to half)	300	1500	5h	2019-03-12 13:01:53	60075	49663	44299	6491.8	7275.7	7799.5	470	300	7724.6	68.6732	0.719344	0.00639511
AB701	mCherry	470	4095	5 (10 then diluted to half)	300	1500	5h	2019-03-12 13:05:23	60089	49647	44168	6332.1	7146.5	7664.6
AB701	mCherry	470	4095	5 (10 then diluted to half)	300	1500	5h	2019-03-12 13:08:47	60040	49550	44097	6479.9	7195.8	7709.7
AB701	mCherry	470	4095	5 (10 then diluted to half)	360	1500	5h	2019-03-12 13:12:10	60680	49416	43765	5622.6	6121.2	6581.1	470	360	6519.53	66.805	0.607123	0.00622113
AB701	mCherry	470	4095	5 (10 then diluted to half)	360	1500	5h	2019-03-12 13:15:33	60979	49679	44007	5247.1	5976.1	6448.5
AB701	mCherry	470	4095	5 (10 then diluted to half)	360	1500	5h	2019-03-12 13:18:58	60971	49620	44165	5764.3	6067.3	6529
AB701	mCherry	470	4095	5 (10 then diluted to half)	420	1500	5h	2019-03-12 13:22:24	59114	49408	44581	4519.5	5014.8	5340.1	470	420	5319.73	419.421	0.495393	0.0390581
AB701	mCherry	470	4095	5 (10 then diluted to half)	420	1500	5h	2019-03-12 13:25:53	59833	49538	44363	4952.9	5347.7	5728.6
AB701	mCherry	470	4095	5 (10 then diluted to half)	420	1500	5h	2019-03-12 13:29:05	59340	48978	43876	4217	4581.8	4890.5
AB701	mCherry	0 fridge	0	5 (10 then diluted to half)	0	1500	5h	2019-03-12 13:53:53	60359	49099	43790	9738.8	11142.6	11943.3	0 fridge	0	11432.1	567.021	1	0.0495992
AB701	mCherry	0 fridge	0	5 (10 then diluted to half)	0	1500	5h	2019-03-12 13:57:04	62105	49171	43258	9082.7	10637.8	11530.7
AB701	mCherry	0 fridge	0	5 (10 then diluted to half)	0	1500	5h	2019-03-12 14:01:44	60842	49055	43913	8722.6	10101.7	10822.2
AB701	mCherry	green	4095	5 (10 then diluted to half)	30	1500	5h	2019-03-12 12:11:56	61412	50164	44000	10895.8	10976.2	11853.6	green	30	11726	116.889	1.02571	0.0102246
AB701	mCherry	green	4095	5 (10 then diluted to half)	30	1500	5h	2019-03-12 12:15:18	61373	49860	44158	9697.6	10881.8	11700.3
AB701	mCherry	green	4095	5 (10 then diluted to half)	30	1500	5h	2019-03-12 12:18:47	60943	49742	44189	9422.1	10844.3	11624.1
AB701	mCherry	green	4095	5 (10 then diluted to half)	60	1500	5h	2019-03-12 12:22:13	60257	49404	44262	9709.1	10900.3	11612.6	green	60	11759.3	127.036	1.02862	0.0111123
AB701	mCherry	green	4095	5 (10 then diluted to half)	60	1500	5h	2019-03-12 12:25:35	59346	49302	44598	9863	11159.6	11830.4
AB701	mCherry	green	4095	5 (10 then diluted to half)	60	1500	5h	2019-03-12 12:28:53	59049	49212	44448	9862.1	11186.6	11834.8
AB701	mCherry	green	4095	5 (10 then diluted to half)	120	1500	5h	2019-03-12 12:32:10	60553	49557	44255	9268.7	10582.6	11279.3	green	120	11263.8	84.1818	0.985278	0.00736365
AB701	mCherry	green	4095	5 (10 then diluted to half)	120	1500	5h	2019-03-12 12:35:31	60931	49534	44092	9013.1	10406.7	11172.9
AB701	mCherry	green	4095	5 (10 then diluted to half)	120	1500	5h	2019-03-12 12:39:09	59614	49750	44599	9581.4	10649.4	11339.1
AB701	mCherry	green	4095	5 (10 then diluted to half)	180	1500	5h	2019-03-12 12:42:42	60281	49637	44502	9340.7	10465.6	11157.5	green	180	11175.3	28.0212	0.97754	0.00245111
AB701	mCherry	green	4095	5 (10 then diluted to half)	180	1500	5h	2019-03-12 12:46:09	59884	49296	44127	9193.2	10506.4	11207.6
AB701	mCherry	green	4095	5 (10 then diluted to half)	180	1500	5h	2019-03-12 12:49:31	60511	49266	43853	9115.5	10433.4	11160.8
AB701	mCherry	green	4095	5 (10 then diluted to half)	240	1500	5h	2019-03-12 12:52:55	61221	49670	44088	9035.2	10312.5	11077.6	green	240	10919.2	174.274	0.955135	0.0152443
AB701	mCherry	green	4095	5 (10 then diluted to half)	240	1500	5h	2019-03-12 12:56:27	60350	49779	44493	9199.3	10211	10947.4
AB701	mCherry	green	4095	5 (10 then diluted to half)	240	1500	5h	2019-03-12 13:00:08	60341	49606	44236	8929	10028.5	10732.5
AB701	mCherry	green	4095	5 (10 then diluted to half)	300	1500	5h	2019-03-12 13:03:39	60214	49515	44049	9313.7	10154	10888.8	green	300	11069.2	158.23	0.968256	0.0138409
AB701	mCherry	green	4095	5 (10 then diluted to half)	300	1500	5h	2019-03-12 13:07:08	58206	49350	44988	9522.5	10581.8	11184.6
AB701	mCherry	green	4095	5 (10 then diluted to half)	300	1500	5h	2019-03-12 13:10:27	60107	49479	43875	9288.3	10388.2	11134.1
AB701	mCherry	green	4095	5 (10 then diluted to half)	360	1500	5h	2019-03-12 13:13:53	62381	49958	43298	8629.2	9992.7	10914.6	green	360	10870.8	45.7664	0.950907	0.00400334
AB701	mCherry	green	4095	5 (10 then diluted to half)	360	1500	5h	2019-03-12 13:17:15	61113	49813	43899	8801.4	10072	10874.6
AB701	mCherry	green	4095	5 (10 then diluted to half)	360	1500	5h	2019-03-12 13:20:43	60985	49472	43683	8852.5	10038	10823.3
AB701	mCherry	green	4095	5 (10 then diluted to half)	420	1500	5h	2019-03-12 13:24:11	60574	49635	44286	8819.1	10100.9	10836.5	green	420	10962.9	146.579	0.958963	0.0128218
AB701	mCherry	green	4095	5 (10 then diluted to half)	420	1500	5h	2019-03-12 13:27:32	59026	49313	44429	9626.6	10453.3	11123.6
AB701	mCherry	green	4095	5 (10 then diluted to half)	420	1500	5h	2019-03-12 13:30:38	61531	49276	42863	8748	10085.3	10928.7	0	0	10874.7	164.439	1	0.0151213
AB701	mCherry	IR	4095	5 (10 then diluted to half)	30	1500	5h	2019-03-12 13:32:12	63406	49871	42467	8860.2	9909.8	10895.8	IR	30	10795	87.3963	0.992674	0.00803669
AB701	mCherry	IR	4095	5 (10 then diluted to half)	30	1500	5h	2019-03-12 13:35:23	61557	49658	43674	8685.6	9911.8	10740.4
AB701	mCherry	IR	4095	5 (10 then diluted to half)	30	1500	5h	2019-03-12 13:38:46	60305	49164	43945	8968	10019.1	10748.8
AB701	mCherry	IR	4095	5 (10 then diluted to half)	60	1500	5h	2019-03-12 13:42:15	60795	49266	44124	8970.4	10143.3	10857.7	IR	60	10837.8	109.856	0.996613	0.010102
AB701	mCherry	IR	4095	5 (10 then diluted to half)	60	1500	5h	2019-03-12 13:45:37	61546	49294	43475	8729.5	9906.6	10719.4
AB701	mCherry	IR	4095	5 (10 then diluted to half)	60	1500	5h	2019-03-12 13:49:01	60482	48906	43486	9182.8	10189.7	10936.4
AB701	mCherry	IR	4095	5 (10 then diluted to half)	120	1500	5h	2019-03-12 13:52:19	61891	49256	42992	8655.4	10039	10882.3	IR	120	10872.9	37.0616	0.999834	0.00340807
AB701	mCherry	IR	4095	5 (10 then diluted to half)	120	1500	5h	2019-03-12 13:55:23	60968	49359	44030	8893.1	10094.3	10832
AB701	mCherry	IR	4095	5 (10 then diluted to half)	120	1500	5h	2019-03-12 13:58:36	59925	49035	44326	9094.8	10243.9	10904.3
AB701	mCherry	IR	4095	5 (10 then diluted to half)	180	1500	5h	2019-03-12 14:03:24	60836	48909	43521	8801.5	10059.6	10827.4	IR	180	11017.9	176.464	1.01317	0.016227
AB701	mCherry	IR	4095	5 (10 then diluted to half)	180	1500	5h	2019-03-12 14:05:01	59995	48981	43893	9071.9	10365.6	11050.4
AB701	mCherry	IR	4095	5 (10 then diluted to half)	180	1500	5h	2019-03-12 14:06:37	59741	48877	44000	9292.8	10501.2	11175.8
AB701	mCherry	IR	4095	5 (10 then diluted to half)	240	1500	5h	2019-03-12 14:08:10	60486	48797	43623	8973.6	10216.8	10937.2	IR	240	10892.2	62.3524	1.00161	0.00573373
AB703	mCherry	IR	4095	5 (10 then diluted to half)	240	1500	5h	2019-03-12 14:09:48	60473	48815	43812	8896.7	10190.8	10918.3
AB705	mCherry	IR	4095	5 (10 then diluted to half)	240	1500	5h	2019-03-12 14:11:29	61497	49265	44099	8717	10085.5	10821
AB707	mCherry	IR	4095	5 (10 then diluted to half)	300	1500	5h	2019-03-12 14:13:10	60370	48965	44260	9010	10293.6	10982.8	IR	300	11038.8	120.823	1.0151	0.0111105
AB709	mCherry	IR	4095	5 (10 then diluted to half)	300	1500	5h	2019-03-12 14:14:47	61494	49105	43898	8902.6	10233	10956.2
AB711	mCherry	IR	4095	5 (10 then diluted to half)	300	1500	5h	2019-03-12 14:16:22	60204	48809	44092	9142	10515.7	11177.5
AB701	mCherry	IR	4095	5 (10 then diluted to half)	360	1500	5h	2019-03-12 14:17:51	61800	48899	43590	8790	10323.2	11100.3	IR	360	11056.9	114.637	1.01676	0.0105416
AB701	mCherry	IR	4095	5 (10 then diluted to half)	360	1500	5h	2019-03-12 14:19:31	60402	48776	44318	9134.1	10476.8	11143.5
AB701	mCherry	IR	4095	5 (10 then diluted to half)	360	1500	5h	2019-03-12 14:21:11	60765	48586	44477	8934.9	10321.1	10926.9
AB701	mCherry	IR	4095	5 (10 then diluted to half)	420	1500	5h	2019-03-12 14:23:00	60595	48999	44294	9217.1	10492.1	11181.1	IR	420	11306.1	283.888	1.03967	0.0261055
AB701	mCherry	IR	4095	5 (10 then diluted to half)	420	1500	5h	2019-03-12 14:24:30	60996	48823	43994	8934.6	10402.9	11106.1
AB701	mCherry	IR	4095	5 (10 then diluted to half)	420	1500	5h	2019-03-12 14:00:10	61570	49120	43758	9320.5	10805.4	11631
Figure 1g UVA
strain	reporter	light wavelength	light intensity	aTc (ng/ml)	Cytoflex gain	induction time (min)	Record Time:	All Events	P1 Events	P2 Events	All Events Mean mCherry-A	P1 Mean mCherry-A	P2 Mean mCherry-A	induction time (min)	mCherry AVG	mCherry STDEV	normalized mCherry AVG	normalized mCherry STDEV
AB701	mCherry	375	4059	10	1500	0	############	52286	44176	46421	15459	16391.9	16200.9	0	16005.1	256.534	1	0.0160282
AB701	mCherry	375	4059	10	1500	0	############	52259	42879	45675	15412.2	16293	16099.7
AB701	mCherry	375	4059	10	1500	0	############	52309	43588	46041	14985.4	15886.8	15714.7
AB701	mCherry	375	4059	10	1500	1	############	52880	44263	46262	10887.2	11702.8	11570.1	1	12774.1	1245.54	0.798129	0.0778215
AB701	mCherry	375	4059	10	1500	1	############	52379	44628	46697	12067	12852	12694.9
AB701	mCherry	375	4059	10	1500	1	############	52234	44460	46585	13455.1	14230.1	14057.4
AB701	mCherry	375	4059	10	1500	2	############	52401	44326	46566	4160.4	4415.3	4363.4	2	3425.83	874.343	0.214046	0.054629
AB701	mCherry	375	4059	10	1500	2	############	52115	43968	46254	3133.2	3316.3	3281.4
AB701	mCherry	375	4059	10	1500	2	############	52189	43745	46064	2534.6	2665.8	2632.7
AB701	mCherry	375	4059	10	1500	3	############	52265	43720	46158	386.5	402	398	3	390.367	24.4602	0.0243901	0.00152828
AB701	mCherry	375	4059	10	1500	3	############	52233	43878	46226	354.7	366.7	363
AB701	mCherry	375	4059	10	1500	3	############	52300	43762	46175	395.8	413.6	410.1
AB701	mCherry	375	4059	10	1500	4	############	52034	43891	46256	205.7	214.3	212.4	4	215.833	4.94402	0.0134853	0.0003089
AB701	mCherry	375	4059	10	1500	4	############	52367	43314	45871	218.2	223.6	221.5
AB701	mCherry	375	4059	10	1500	4	############	51960	43968	46189	209	215.4	213.6
AB701	mCherry	375	4059	10	1500	5	############	52171	43506	45907	183.5	191.4	190	5	193.2	4.86621	0.0120711	0.00030404
AB701	mCherry	375	4059	10	1500	5	############	51889	43988	46103	193.2	200.3	198.8
AB701	mCherry	375	4059	10	1500	5	############	52169	43634	45974	182.9	192.1	190.8
AB701	mCherry	375	4059	10	1500	10	############	51948	42847	45265	176.6	184.2	182.6	10	181.367	2.0502	0.0113318	0.0001281
AB701	mCherry	375	4059	10	1500	10	############	51828	43460	45640	175.3	179.7	179
AB701	mCherry	375	4059	10	1500	10	############	51863	43668	45796	177.6	183.7	182.5
AB701	mCherry	375	4059	10	1500	15	############	51987	43649	45692	172.8	179.5	178.4	15	180.3	1.64621	0.0112652	0.00010286
AB701	mCherry	375	4059	10	1500	15	############	51911	43456	45628	175.1	182.7	181.2
AB701	mCherry	375	4059	10	1500	15	############	52108	43255	45623	176.8	182.8	181.3

## Sheet: Figure 2
Figure 2a left
strain	reporter	light wavelength	light intensity	aTc (ng/ml)	light incubation time (min)	Cytoflex gain	time after induction	Record Time:	All Events	P1 Events	P2 Events	All Events Mean mCherry-A	P1 Mean mCherry-A	P2 Mean mCherry-A	light incubation time (s)		mCherry AVG	mCherry STDEV
AB701	mCherry	375	4095	10	0	1500	5h	2019-05-11 18:51:17	51143	48945	48305	11171.1	11243.5	11290.4	0	0	11279.3	43.2875
AB701	mCherry	375	4095	10	0	1500	5h	2019-05-11 18:58:57	51348	48802	48063	11137.7	11261.7	11315.9
AB701	mCherry	375	4095	10	0	1500	5h	2019-05-11 19:01:44	51288	48868	48160	11041.9	11174.6	11231.5
AB701	mCherry	375	4095	10	0.5	1500	5h	2019-05-11 18:47:29	51335	48761	47936	10685.4	10762.4	10822.1	30	0.5	10641.8	203.219
AB701	mCherry	375	4095	10	0.5	1500	5h	2019-05-11 18:48:28	51305	48843	48095	10249.9	10370	10421.6
AB701	mCherry	375	4095	10	0.5	1500	5h	2019-05-11 18:49:23	51431	48741	47959	10486.3	10622.5	10681.8
AB701	mCherry	375	4095	10	1	1500	5h	2019-05-11 18:50:22	51461	48753	47960	6802.4	6887.2	6925.8	60	1	8015.53	972.992
AB701	mCherry	375	4095	10	1	1500	5h	2019-05-11 18:52:15	51205	48755	47973	8683.7	8753.8	8797.2
AB701	mCherry	375	4095	10	1	1500	5h	2019-05-11 18:53:14	51153	48807	48066	8239.2	8281.9	8323.6
AB701	mCherry	375	4095	10	1.5	1500	5h	2019-05-11 18:54:09	51080	48955	48195	5769.2	5805.8	5834.3	90	1.5	5014.77	1680.44
AB701	mCherry	375	4095	10	1.5	1500	5h	2019-05-11 18:55:05	51208	48847	48102	3041.6	3065.3	3081.8
AB701	mCherry	375	4095	10	1.5	1500	5h	2019-05-11 18:56:05	51555	48794	48022	5999.9	6092.9	6128.2
AB701	mCherry	375	4095	10	2	1500	5h	2019-05-11 18:57:01	51154	48800	48068	1836.7	1833.9	1842.3	120	2	1402.7	722.024
AB701	mCherry	375	4095	10	2	1500	5h	2019-05-11 18:57:58	51395	48727	47920	570.2	566.1	569.4
AB701	mCherry	375	4095	10	2	1500	5h	2019-05-11 18:59:51	51334	48746	47971	1767.1	1787.3	1796.4
AB701	mCherry	375	4095	10	2.5	1500	5h	2019-05-11 19:00:48	51383	48712	47860	431.9	435.6	438.2	150	2.5	696.833	480.188
AB701	mCherry	375	4095	10	2.5	1500	5h	2019-05-11 19:02:41	51260	48612	47846	1260.9	1244.3	1250.9
AB701	mCherry	375	4095	10	2.5	1500	5h	2019-05-11 19:03:38	51372	48728	47901	394.6	399.3	401.4
AB701	mCherry	375	4095	10	3	1500	5h	2019-05-11 19:04:33	51241	48698	47857	205.4	202.5	203.5	180	3	248.3	43.0694
AB701	mCherry	375	4095	10	3	1500	5h	2019-05-11 19:05:26	51301	48713	47923	286.8	287.8	289.4
AB701	mCherry	375	4095	10	3	1500	5h	2019-05-11 19:06:27	51196	48834	48101	252.8	251	252
AB701	mCherry	375	4095	10	3.5	1500	5h	2019-05-11 19:07:22	51258	48776	47978	176.1	177.2	177.9	210	3.5	182.733	11.5362
AB701	mCherry	375	4095	10	3.5	1500	5h	2019-05-11 19:08:17	51206	48585	47849	194.1	195.2	195.9
AB701	mCherry	375	4095	10	3.5	1500	5h	2019-05-11 19:09:13	51229	48670	47883	172.7	173.7	174.4
Figure 2a right
strain	reporter	light wavelength	light intensity	aTc (ng/ml)	light incubation time (min)	Cytoflex gain	time after induction	Record Time:	All Events	P1 Events	P2 Events	All Events Mean mCherry-A	P1 Mean mCherry-A	P2 Mean mCherry-A	light intensity (mW/cm2)		mCherry AVG	mCherry STDEV
AB701	mCherry	375	0	10	4	1500	5h	############	51242	48784	48106	11023.9	11158.1	11215.6	0	0	11189	31.7027
AB701	mCherry	375	0	10	4	1500	5h	############	51126	48880	48230	10999.5	11100.9	11153.9
AB701	mCherry	375	0	10	4	1500	5h	############	51124	48744	48061	11028	11143.2	11197.4
AB701	mCherry	375	64	10	4	1500	5h	############	51233	48757	48062	10878.6	11014	11070.6	0.064	64	11086.8	47.9962
AB701	mCherry	375	64	10	4	1500	5h	############	51172	48746	48052	10872.3	10994.8	11049
AB701	mCherry	375	64	10	4	1500	5h	############	51086	48655	48039	11009.5	11093.3	11140.8
AB701	mCherry	375	128	10	4	1500	5h	############	51132	48905	48235	10902.8	10975.3	11030	0.128	128	11036	5.27289
AB701	mCherry	375	128	10	4	1500	5h	############	51180	48706	47954	10886.1	10976.3	11040
AB701	mCherry	375	128	10	4	1500	5h	############	51044	48889	48255	10890.8	10981.1	11037.9
AB701	mCherry	375	256	10	4	1500	5h	############	51049	48912	48316	10709.9	10820.9	10864.4	0.256	256	10961.3	123
AB701	mCherry	375	256	10	4	1500	5h	############	51104	48597	47836	10973.7	11042.9	11099.7
AB701	mCherry	375	256	10	4	1500	5h	############	51303	48706	47953	10703.2	10857.1	10919.9
AB701	mCherry	375	512	10	4	1500	5h	############	51160	48692	47919	9984.6	10054.8	10114.5	0.512	512	9774.13	594.736
AB701	mCherry	375	512	10	4	1500	5h	############	51169	48653	47934	8949.5	9039.3	9087.4
AB701	mCherry	375	512	10	4	1500	5h	############	51236	48842	48124	9949.6	10066.9	10120.5
AB701	mCherry	375	1028	10	4	1500	5h	############	51269	48785	48082	5240.5	5296.3	5327	1.028	1028	4516.67	2098.89
AB701	mCherry	375	1028	10	4	1500	5h	############	51145	48762	48082	2100.7	2120.8	2133.4
AB701	mCherry	375	1028	10	4	1500	5h	############	51229	48872	48189	5981.6	6054.1	6089.6
AB701	mCherry	375	2047	10	4	1500	5h	############	51099	48661	47963	184.8	183.4	184.1	2.047	2047	211.333	24.5044
AB701	mCherry	375	2047	10	4	1500	5h	############	51144	48680	48032	228.8	230.6	231.6
AB701	mCherry	375	2047	10	4	1500	5h	############	51168	48621	47877	217.7	217.2	218.3
AB701	mCherry	375	4095	10	4	1500	5h	############	51375	48519	47658	175.5	178.7	179.8	4.095	4095	169.967	9.4733
AB701	mCherry	375	4095	10	4	1500	5h	############	51377	48543	47705	158.3	160.2	160.9
AB701	mCherry	375	4095	10	4	1500	5h	############	51179	48720	48031	171	168.6	169.2
Figure 2b left
strain	reporter	light wavelength	light intensity	aTc (ng/ml)	light incubation time (min)	Cytoflex gain	time after induction	Record Time:	All Events	P1 Events	P2 Events	All Events Mean mCherry-A	P1 Mean mCherry-A	P2 Mean mCherry-A	light incubation time (s)		mCherry AVG	mCherry STDEV
AB859	mCherry	375	4095	25	0	1500	5h	############	51629	49021	48106	2506.3	2518.5	2525.9	0	0	2506.4	18.5394
AB859	mCherry	375	4095	25	0	1500	5h	############	51755	49069	48012	2488.7	2491.6	2504.3
AB859	mCherry	375	4095	25	0	1500	5h	############	51650	49018	48119	2474.1	2478.5	2489
AB859	mCherry	375	4095	25	0.5	1500	5h	############	52083	48959	47639	3429.9	3377.4	3399	30	0.5	3649	250.804
AB859	mCherry	375	4095	25	0.5	1500	5h	############	51766	49096	48013	3959.1	3886.5	3900.6
AB859	mCherry	375	4095	25	0.5	1500	5h	############	51733	49131	48108	3602.6	3630.7	3647.4
AB859	mCherry	375	4095	25	1	1500	5h	############	51669	49055	48027	7669	7674.7	7705.1	60	1	6955.23	652.133
AB859	mCherry	375	4095	25	1	1500	5h	############	51622	49158	48186	6575.3	6614	6639.9
AB859	mCherry	375	4095	25	1	1500	5h	############	51830	49094	47996	6427.1	6491.4	6520.7
AB859	mCherry	375	4095	25	1.5	1500	5h	############	51759	49145	48118	8455.6	8457.1	8489.9	90	1.5	8902.67	852.696
AB859	mCherry	375	4095	25	1.5	1500	5h	############	51796	49249	48154	9748.3	9833.7	9883.2
AB859	mCherry	375	4095	25	1.5	1500	5h	############	51670	49115	48136	8347	8304.9	8334.9
AB859	mCherry	375	4095	25	2	1500	5h	############	51604	49167	48236	10367	10393.5	10433.5	120	2	10802	680.991
AB859	mCherry	375	4095	25	2	1500	5h	############	51653	49106	48169	11474.1	11542.8	11587.8
AB859	mCherry	375	4095	25	2	1500	5h	############	51680	49071	48177	10316.2	10348.5	10384.6
AB859	mCherry	375	4095	25	2.5	1500	5h	############	51759	49036	48111	11542.8	11593.6	11638.7	150	2.5	11395.2	585.018
AB859	mCherry	375	4095	25	2.5	1500	5h	############	51679	49259	48337	10629.1	10683.8	10727.8
AB859	mCherry	375	4095	25	2.5	1500	5h	############	51672	49065	48121	11704.2	11777.1	11819.2
AB859	mCherry	375	4095	25	3	1500	5h	############	52057	48964	47963	12265	12435.9	12474.1	180	3	12149	283.631
AB859	mCherry	375	4095	25	3	1500	5h	############	51772	48926	47992	11830.7	11913.9	11952.3
AB859	mCherry	375	4095	25	3	1500	5h	############	51915	48906	48072	11848.3	11978.7	12020.5
AB859	mCherry	375	4095	25	3.5	1500	5h	############	51582	48994	48204	12381.4	12439	12475.8	210	3.5	12570.5	110.777
AB859	mCherry	375	4095	25	3.5	1500	5h	############	52008	48803	47954	12351	12500.3	12543.3
AB859	mCherry	375	4095	25	3.5	1500	5h	############	51999	48907	47991	12477	12646.5	12692.3
Figure 2b right
strain	reporter	light wavelength	light intensity	aTc concentration (ng/ml)	light incubation time (min)	Cytoflex gain	time after induction	Record Time:	All Events	P1 Events	P2 Events	All Events Mean mCherry-A	P1 Mean mCherry-A	P2 Mean mCherry-A	light intensity mW/cm2	light input	mCherry AVG	mCherry STDEV
AB859	mCherry	375	0	25	4	1500	5h	############	52048	48928	48028	2429.2	2470.5	2487.1	0	0	2513	46.7783
AB859	mCherry	375	0	25	4	1500	5h	############	52498	48804	47585	2487	2542.2	2567
AB859	mCherry	375	0	25	4	1500	5h	############	52374	48906	47930	2411.1	2465.2	2484.9
AB859	mCherry	375	64	25	4	1500	5h	############	52418	48846	47856	2497.1	2562.5	2581.7	0.064	64	2644.07	78.1268
AB859	mCherry	375	64	25	4	1500	5h	############	52243	48974	48061	2544.2	2599.4	2618.8
AB859	mCherry	375	64	25	4	1500	5h	############	52392	48922	47611	2648.3	2705.9	2731.7
AB859	mCherry	375	128	25	4	1500	5h	############	52305	48876	47805	2554.9	2606	2627.6	0.128	128	2592.27	32.1921
AB859	mCherry	375	128	25	4	1500	5h	############	52184	48929	48063	2487.3	2546.8	2564.6
AB859	mCherry	375	128	25	4	1500	5h	############	52200	48919	47934	2520.4	2565.2	2584.6
AB859	mCherry	375	256	25	4	1500	5h	############	52023	48944	48061	2898.2	2950.8	2967.9	0.256	256	2973.07	90.6605
AB859	mCherry	375	256	25	4	1500	5h	############	52084	48954	47983	2802.6	2863.8	2885.1
AB859	mCherry	375	256	25	4	1500	5h	############	52402	48835	47776	2970.2	3042	3066.2
AB859	mCherry	375	512	25	4	1500	5h	############	52144	48826	47880	3889.6	3950	3978.1	0.512	512	4331.07	583.607
AB859	mCherry	375	512	25	4	1500	5h	############	52178	48938	48019	4867.5	4969.9	5004.7
AB859	mCherry	375	512	25	4	1500	5h	############	52084	48876	48013	3908.2	3984.6	4010.4
AB859	mCherry	375	1028	25	4	1500	5h	############	52239	48940	47999	7505	7651.4	7704.8	1.028	1028	8239.33	1137.09
AB859	mCherry	375	1028	25	4	1500	5h	############	51999	48999	48152	9310.2	9491	9545.2
AB859	mCherry	375	1028	25	4	1500	5h	############	52187	49055	48169	7254.5	7424.7	7468
AB859	mCherry	375	2047	25	4	1500	5h	############	52186	48952	47946	11532.2	11781.5	11854.6	2.047	2047	11808.8	40.1612
AB859	mCherry	375	2047	25	4	1500	5h	############	52536	49020	47965	11351.7	11685.8	11779.6
AB859	mCherry	375	2047	25	4	1500	5h	############	52413	48963	47877	11418.8	11703.5	11792.2
AB858	mCherry	375	4095	25	4	1500	5h	############	52316	48895	47750	11908.3	12160.9	12255.3	4.095	4095	12194.4	108.12
AB859	mCherry	375	4095	25	4	1500	5h	############	52287	48910	47943	11918.2	12170.1	12258.4
AB859	mCherry	375	4095	25	4	1500	5h	############	52100	49017	48193	11744.3	12004.4	12069.6

## Sheet: Figure 3
Figure 3a
strain	reporter	light wavelength	light intensity	aTc concentration (ng/ml)	light incubation time (s)	Cytoflex gain	condition	time after induction	Record Time:	All Events	P1 Events	P2 Events	All Events Mean mCherry-A	P1 Mean mCherry-A	P2 Mean mCherry-A	condition	mCherry AVG	mCherry STDEV	normalized mean	normalized stdev
AB701	mCherry	375	4095	0	0	1500	1	5h	2019-04-12 20:42:09	52979	49069	48048	647	278.7	281.7	1	281.433	1.81475	0.0248801	0.000160434		1	281.433	1.81475
AB701	mCherry	375	4095	0	0	1500	1	5h	2019-04-12 20:44:10	52515	49194	48170	366.2	276.7	279.5							2	10944.1	80.5969
AB701	mCherry	375	4095	0	0	1500	1	5h	2019-04-12 20:46:19	52594	49220	48184	366.7	280.4	283.1							3	3427.7	960.301
AB701	mCherry	375	4095	5	0	1500	2	5h	2019-04-12 20:48:32	52289	49279	48252	10502.8	10803.2	10915.3	2	10944.1	80.5969	0.967511	0.00712518		4	1521.03	479.927
AB701	mCherry	375	4095	5	0	1500	2	5h	2019-04-12 20:50:42	52458	49241	48278	10513.8	10925.3	11035.1							5	11311.6	122.274
AB701	mCherry	375	4095	5	0	1500	2	5h	2019-04-12 20:53:02	52377	49253	48338	10400.4	10776.8	10881.8							6	319.067	4.10163
AB701	mCherry	375	4095	5	60	1500	3	5h	2019-04-12 20:57:14	52496	49249	48201	3629.1	3663.7	3708.5	3	3427.7	960.301	0.303026	0.0848955
AB701	mCherry	375	4095	5	60	1500	3	5h	2019-04-12 20:59:32	48644	45665	44726	2305.8	2329.3	2358.3
AB701	mCherry	375	4095	5	60	1500	3	5h	2019-04-12 21:01:58	49813	46431	45383	3964.8	4155.5	4216.3
AB701	mCherry	375	4095	5	90	1500	4	5h	2019-04-12 21:04:24	52040	48775	47725	1779.5	1801.2	1824.1	4	1521.03	479.927	0.134467	0.042428
AB701	mCherry	375	4095	5	90	1500	4	5h	2019-04-12 21:06:50	52600	49025	47914	916	954.6	967.7
AB701	mCherry	375	4095	5	90	1500	4	5h	2019-04-12 21:11:17	52576	49087	48014	1683.8	1747.3	1771.3
AB701	mCherry	375	4095	15	90	1500	5	5h	2019-04-12 21:13:43	47573	44192	43262	10504.3	11071.4	11213.9	5	11311.6	122.274	1	0.0108097
AB701	mCherry	375	4095	15	90	1500	5	5h	2019-04-12 21:16:09	48284	44601	43601	10670.3	11283.2	11448.7
AB701	mCherry	375	4095	15	90	1500	5	5h	2019-04-12 21:18:35	48768	45233	44217	10562.3	11112.9	11272.1
AB701	mCherry	375	4095	15	390	1500	6	5h	2019-04-12 21:23:22	52467	48999	47986	300.7	312.3	315.9	6	319.067	4.10163	0.0282071	0.000362605
AB701	mCherry	375	4095	15	390	1500	6	5h	2019-04-12 21:25:29	52457	48975	47980	413.9	313.9	317.6								133.726	10348.8	2926.31	793.36	11360.5	133.798
AB701	mCherry	375	4095	15	390	1500	6	5h	2019-04-12 21:27:49	52534	48526	47395	303.1	319.2	323.7
Figure 3b
strain	reporter	light wavelength	light intensity	aTc (ng/ml)	light incubation time	Cytoflex gain	time after induction	Record Time:	All Events	P1 Events	P2 Events	All Events Mean mCherry-A	P1 Mean mCherry-A	P2 Mean mCherry-A	aTc (ng/ml)	mCherry AVG	mCherry STDEV
AB1018 new	mCherry	0	0	200	5h	1500	5h	2019-06-12 17:45:35	52556	48786	47622	1262.5	1306.3	1313.7	200	1187.6	121.497	712.476
AB1018 new	mCherry	0	0	200	5h	1500	5h	2019-06-12 17:46:41	52509	48695	47528	1136.6	1170.8	1177.8
AB1018 new	mCherry	0	0	200	5h	1500	5h	2019-06-12 17:50:00	52558	48803	47543	1026.1	1063.7	1071.3							Fold change
AB1018 new	mCherry	470	1500	0	5h	1500	5h	2019-06-12 17:36:42	23812	20091	17162	853996	891905	861791	0	846136	16922.3				691.079
AB1018 new	mCherry	470	1500	0	5h	1500	5h	2019-06-12 17:39:08	25631	21170	18069	809506	857956	828182							64.2864
AB1018 new	mCherry	470	1500	0	5h	1500	5h	2019-06-12 17:41:34	25608	20498	16919	811060	881331	848437
AB1018 new	mCherry	0	0	0	5h	1500	5h	2019-06-12 17:44:30	52486	48851	47853	15156.3	15669	15756.3	0	13131.9	2279.56	64.4338
AB1018 new	mCherry	0	0	0	5h	1500	5h	2019-06-12 17:47:45	52349	48870	47837	11567.8	11930.1	11994.7
AB1018 new	mCherry	0	0	0	5h	1500	5h	2019-06-12 17:48:50	52535	48944	47894	11144.4	11561.9	11644.6
AB1018 new	mCherry	0	0	200	5h	300	5h	2019-06-12 17:59:25	52607	48917	47674	262.4	270.8	272.7	200	247.267	24.4656	669.681		Opto-T7RNAP dark aTc repressed	247.267	24.4656
AB1018 new	mCherry	0	0	200	5h	300	5h	2019-06-12 18:00:23	52690	48777	47455	233.9	243.2	245.2						Opto-T7RNAP dark	2581.73	443.476
AB1018 new	mCherry	0	0	200	5h	300	5h	2019-06-12 18:03:44	52686	48799	47466	214.5	222	223.9						Opto-T7RNAP light-induced	165590	2732.38
AB1018 new	mCherry	470	1500	0	5h	300	5h	2019-06-12 17:51:01	27218	22128	18713	158927	171637	165409	0	165590	2732.38
AB1018 new	mCherry	470	1500	0	5h	300	5h	2019-06-12 17:53:27	25169	20480	17264	155204	168932	162952
AB1018 new	mCherry	470	1500	0	5h	300	5h	2019-06-12 17:55:54	24610	19743	16507	160534	174939	168408
AB1018 new	mCherry	0	0	0	5h	300	5h	2019-06-12 17:58:20	52456	48744	47610	2979.4	3076.1	3092.2	0	2581.73	443.476	64.139
AB1018 new	mCherry	0	0	0	5h	300	5h	2019-06-12 18:01:29	52397	48770	47768	2272.4	2348	2361.7
AB1018 new	mCherry	0	0	0	5h	300	5h	2019-06-12 18:02:28	52655	48929	47832	2189.5	2272.7	2291.3
Figure 3c
strain	description	light wavelength	light intensity	Tc (ng/ml)	light incubation time (min)	Cytoflex gain	time after induction	Record Time:	All Events	P1 Events	P2 Events	P4 Events	P3 Events	cells/bead	description	UVA incubation time (min)	TC ng/ml	cells/bead AVG	cells/bead STDEV
AB360	control stopped right at inoculation with RIFTET ( 1 uL ONC in 20 ml)	0	0	0	0	1500	5h	############	1580	438	743	743	420	0.6	control stopped right at inoculation with RIFTET ( 1 uL ONC in 20 ml)	0	0	0.6	0.00664729
AB360	control stopped right at inoculation with RIFTET ( 1 uL ONC in 20 ml)	0	0	0	0	1500	5h	############	1532	422	720	720	402	0.6
AB360	control stopped right at inoculation with RIFTET ( 1 uL ONC in 20 ml)	0	0	0	0	1500	5h	############	1523	439	733	733	419	0.6
AB360	INCUBATION of media with UV ( 1 uL ONC in 20 ml)	0	0	0	0	1500	5h	############	89938	88444	799	799	87400	109.4	INCUBATION of media with UV ( 1 uL ONC in 20 ml)	0	0	123.8	13.9841
AB360	INCUBATION of media with UV ( 1 uL ONC in 20 ml)	0	0	0	0	1500	5h	############	99026	97499	773	773	96360	124.7
AB360	INCUBATION of media with UV ( 1 uL ONC in 20 ml)	0	0	0	0	1500	5h	############	90702	89356	644	643	88293	137.3
AB360	INCUBATION of media with UV ( 1 uL ONC in 20 ml)	0	0	400	0	1500	5h	############	8235	6891	824	824	6846	8.3	INCUBATION of media with UV ( 1 uL ONC in 20 ml)	0	400	9	0.706478
AB360	INCUBATION of media with UV ( 1 uL ONC in 20 ml)	0	0	400	0	1500	5h	############	9510	8067	881	881	8025	9.1
AB360	INCUBATION of media with UV ( 1 uL ONC in 20 ml)	0	0	400	0	1500	5h	############	9163	7744	791	791	7686	9.7
AB360	INCUBATION of media with UV ( 1 uL ONC in 20 ml)	0	0	10000	0	1500	5h	############	2095	896	771	770	887	1.2	INCUBATION of media with UV ( 1 uL ONC in 20 ml)	0	10000	0.8	0.347732
AB360	INCUBATION of media with UV ( 1 uL ONC in 20 ml)	0	0	10000	0	1500	5h	############	1545	408	737	737	399	0.5
AB360	INCUBATION of media with UV ( 1 uL ONC in 20 ml)	0	0	10000	0	1500	5h	############	1651	447	772	772	431	0.6
AB360	INCUBATION of media with UV ( 1 uL ONC in 20 ml)	375	4095	400	15	1500	5h	############	10988	9402	845	845	9343	11.1	INCUBATION of media with UV ( 1 uL ONC in 20 ml)	15	400	12.1	0.98456
AB360	INCUBATION of media with UV ( 1 uL ONC in 20 ml)	375	4095	400	15	1500	5h	############	11923	10440	801	801	10387	13
AB360	INCUBATION of media with UV ( 1 uL ONC in 20 ml)	375	4095	400	15	1500	5h	############	12165	10584	846	846	10511	12.4
AB360	INCUBATION of media with UV ( 1 uL ONC in 20 ml)	375	4095	400	30	1500	5h	############	20896	19340	772	772	19237	24.9	INCUBATION of media with UV ( 1 uL ONC in 20 ml)	30	400	22.8	1.89185
AB360	INCUBATION of media with UV ( 1 uL ONC in 20 ml)	375	4095	400	30	1500	5h	############	18044	16595	739	739	16518	22.4
AB360	INCUBATION of media with UV ( 1 uL ONC in 20 ml)	375	4095	400	30	1500	5h	############	18766	17253	809	809	17173	21.2
AB360	INCUBATION of media with UV ( 1 uL ONC in 20 ml)	375	4095	400	45	1500	5h	############	25348	23894	773	771	23768	30.8	INCUBATION of media with UV ( 1 uL ONC in 20 ml)	45	400	32.2	4.05561
AB360	INCUBATION of media with UV ( 1 uL ONC in 20 ml)	375	4095	400	45	1500	5h	############	32627	31095	842	841	30923	36.8
AB360	INCUBATION of media with UV ( 1 uL ONC in 20 ml)	375	4095	400	45	1500	5h	############	24159	22744	780	780	22633	29
AB360	INCUBATION of media with UV ( 1 uL ONC in 20 ml)	375	4095	400	60	1500	5h	############	30860	29441	796	796	29283	36.8	INCUBATION of media with UV ( 1 uL ONC in 20 ml)	60	400	39.2	3.567
AB360	INCUBATION of media with UV ( 1 uL ONC in 20 ml)	375	4095	400	60	1500	5h	############	37402	35800	822	822	35600	43.3
AB360	INCUBATION of media with UV ( 1 uL ONC in 20 ml)	375	4095	400	60	1500	5h	############	29694	28271	749	749	28120	37.5
AB360	INCUBATION of media with UV ( 1 uL ONC in 20 ml)	375	4095	400	90	1500	5h	############	45205	43682	764	764	43413	56.8	INCUBATION of media with UV ( 1 uL ONC in 20 ml)	90	400	56.9	3.60585
AB360	INCUBATION of media with UV ( 1 uL ONC in 20 ml)	375	4095	400	90	1500	5h	############	40021	38693	722	721	38485	53.4
AB360	INCUBATION of media with UV ( 1 uL ONC in 20 ml)	375	4095	400	90	1500	5h	############	46059	44678	733	733	44410	60.6
AB360	INCUBATION of media with UV ( 1 uL ONC in 20 ml)	375	4095	400	120	1500	5h	############	62194	60752	771	771	60241	78.1	INCUBATION of media with UV ( 1 uL ONC in 20 ml)	120	400	77.1	2.26037
AB360	INCUBATION of media with UV ( 1 uL ONC in 20 ml)	375	4095	400	120	1500	5h	############	59505	58087	774	774	57636	74.5
AB360	INCUBATION of media with UV ( 1 uL ONC in 20 ml)	375	4095	400	120	1500	5h	############	58654	57213	722	722	56740	78.6
AB360	INCUBATION of media with UV ( 1 uL ONC in 20 ml)	375	4095	400	180	1500	5h	############	74096	72604	711	711	71796	101	INCUBATION of media with UV ( 1 uL ONC in 20 ml)	180	400	105.3	5.27756
AB360	INCUBATION of media with UV ( 1 uL ONC in 20 ml)	375	4095	400	180	1500	5h	############	77109	75649	722	722	74868	103.7
AB360	INCUBATION of media with UV ( 1 uL ONC in 20 ml)	375	4095	400	180	1500	5h	############	80672	79273	705	705	78375	111.2

## Sheet: Figure 4
Figure 4a
strain	reporter	light wavelength	light intensity	aTc concentration (ng/ml)	light incubation time	Cytoflex gain	time after induction	Record Time:	All Events	P1 Events	P2 Events	All Events Mean mCherry-A	P1 Mean mCherry-A	P2 Mean mCherry-A	aTc (ng/ml)	mCherry AVG	mCherry STDEV
AB1030	mCherry	0	0	0	0	1500	5h	2019-06-12 17:11:08	51359	48720	48018	183.9	184.9	185.9	0	185.5	0.69282
AB1030	mCherry	0	0	0	0	1500	5h	2019-06-12 17:12:06	51461	48703	47953	182.9	183.9	184.7
AB1030	mCherry	0	0	0	0	1500	5h	2019-06-12 17:13:06	51466	48706	47937	183.3	184.9	185.9
AB1030	mCherry	0	0	3.125	0	1500	5h	2019-06-12 17:14:05	51494	48772	47967	7054.6	7158.6	7211.4	3.125	7057.77	142.436
AB1030	mCherry	0	0	3.125	0	1500	5h	2019-06-12 17:15:04	51476	48681	47825	6783.9	6874.4	6930.1
AB1030	mCherry	0	0	3.125	0	1500	5h	2019-06-12 17:16:04	51366	48705	47980	6889.2	6983.9	7031.8
AB1030	mCherry	0	0	6.25	0	1500	5h	2019-06-12 17:17:02	51362	48826	48119	9223.4	9350.1	9410.7	6.25	9337.23	70.0464
AB1030	mCherry	0	0	6.25	0	1500	5h	2019-06-12 17:18:08	51586	48759	47964	9099.4	9262.3	9329.8
AB1030	mCherry	0	0	6.25	0	1500	5h	2019-06-12 17:19:12	51664	48638	47801	9063.4	9204.2	9271.2
AB1030	mCherry	0	0	12.5	0	1500	5h	2019-06-12 17:20:17	51499	48669	47867	7534.3	7642.4	7698.9	12.5	7732.3	49.4437
AB1030	mCherry	0	0	12.5	0	1500	5h	2019-06-12 17:21:13	51602	48708	47882	7525.6	7649.3	7708.9
AB1030	mCherry	0	0	12.5	0	1500	5h	2019-06-12 17:22:15	51551	48618	47789	7625.6	7731.8	7789.1
AB1030	mCherry	0	0	25	0	1500	5h	2019-06-12 17:23:18	51539	48594	47798	5393.3	5488.7	5530.9	25	5475.33	49.4425
AB1030	mCherry	0	0	25	0	1500	5h	2019-06-12 17:24:17	51553	48654	47875	5319	5417.3	5458.9
AB1030	mCherry	0	0	25	0	1500	5h	2019-06-12 17:25:17	51465	48604	47803	5321.3	5393.7	5436.2
AB1030	mCherry	0	0	50	0	1500	5h	2019-06-12 17:26:17	51823	48565	47682	3706.1	3794.6	3829	50	3836.17	21.85
AB1030	mCherry	0	0	50	0	1500	5h	2019-06-12 17:27:25	51670	48640	47748	3708.5	3781.7	3818.8
AB1030	mCherry	0	0	50	0	1500	5h	2019-06-12 17:28:24	51837	48585	47740	3754.4	3826	3860.7
AB1030	mCherry	0	0	100	0	1500	5h	2019-06-12 17:29:35	51481	48769	48064	2795	2841.6	2864.2	100	2849.07	14.414
AB1030	mCherry	0	0	100	0	1500	5h	2019-06-12 17:30:38	51657	48681	47913	2762.9	2821.8	2847.5
AB1030	mCherry	0	0	100	0	1500	5h	2019-06-12 17:31:52	51700	48519	47642	2753.6	2807.6	2835.5
AB1030	mCherry	0	0	200	0	1500	5h	2019-06-12 17:32:56	51388	48695	47974	2188.6	2216	2233.4	200	2237.33	4.74271
AB1030	mCherry	0	0	200	0	1500	5h	2019-06-12 17:33:56	51432	48859	48159	2187.7	2223.9	2242.6
AB1030	mCherry	0	0	200	0	1500	5h	2019-06-12 17:34:54	51535	48615	47868	2185.3	2216.9	2236
Figure 4b
strain	reporter	light wavelength	light intensity	aTc concentration (ng/ml)	light incubation time	Cytoflex gain	time after induction	Record Time:	All Events	P1 Events	P2 Events	All Events Mean mCherry-A	P1 Mean mCherry-A	P2 Mean mCherry-A	aTc (ng/ml)	mCherry AVG	mCherry STDEV
AB1028	mCherry	0	0	0	0	1500	5h	2019-06-06 18:21:14	50958	48811	48262	2193.2	2218.2	2228.9	0	2395.27	149.675
AB1028	mCherry	0	0	0	0	1500	5h	2019-06-06 18:22:11	50917	48904	48381	2404.7	2424.4	2437.9
AB1028	mCherry	0	0	0	0	1500	5h	2019-06-06 18:23:12	51106	48879	48267	2466.4	2502.2	2519
AB1028	mCherry	0	0	3.125	0	1500	5h	2019-06-06 18:24:19	51018	48814	48224	10782.3	10905.3	10966.7	3.125	10740.3	232.366
AB1028	mCherry	0	0	3.125	0	1500	5h	2019-06-06 18:25:23	51056	48847	48289	10574.7	10699.9	10751.9
AB1028	mCherry	0	0	3.125	0	1500	5h	2019-06-06 18:26:48	51123	48738	48107	10323.2	10440.6	10502.4
AB1028	mCherry	0	0	6.25	0	1500	5h	2019-06-06 18:27:49	51088	48743	48167	16083.9	16236	16316.4	6.25	16831	453.747
AB1028	mCherry	0	0	6.25	0	1500	5h	2019-06-06 18:28:47	51115	48902	48315	16740.6	16913.7	17003.2
AB1028	mCherry	0	0	6.25	0	1500	5h	2019-06-06 18:29:49	51091	48801	48195	16898	17079.3	17173.5
AB1028	mCherry	0	0	12.5	0	1500	5h	2019-06-06 18:30:53	51082	48777	48167	16681.1	16869.3	16961.1	12.5	16907.5	106.691
AB1028	mCherry	0	0	12.5	0	1500	5h	2019-06-06 18:31:56	51078	48741	48112	16494.8	16691.4	16784.6
AB1028	mCherry	0	0	12.5	0	1500	5h	2019-06-06 18:32:58	51124	48846	48257	16689.3	16881.4	16976.7
AB1028	mCherry	0	0	25	0	1500	5h	2019-06-06 18:34:01	51055	48850	48282	12864.6	13017.6	13078.5	25	13177.4	88.0343
AB1028	mCherry	0	0	25	0	1500	5h	2019-06-06 18:35:00	51140	48813	48262	12985.5	13143.6	13206.5
AB1028	mCherry	0	0	25	0	1500	5h	2019-06-06 18:36:02	51184	48847	48244	13010.8	13182.8	13247.2
AB1028	mCherry	0	0	50	0	1500	5h	2019-06-06 18:37:07	51043	48803	48249	8758	8855.9	8895.4	50	8886.43	31.2308
AB1028	mCherry	0	0	50	0	1500	5h	2019-06-06 18:38:10	51131	48827	48234	8778.2	8873.8	8912.2
AB1028	mCherry	0	0	50	0	1500	5h	2019-06-06 18:39:15	51153	48761	48118	8695.1	8802.6	8851.7
AB1028	mCherry	0	0	100	0	1500	5h	2019-06-06 18:40:18	51136	48700	48083	5309.2	5362.3	5380.5	100	5439.73	53.8706
AB1028	mCherry	0	0	100	0	1500	5h	2019-06-06 18:41:17	51047	48821	48260	5382.6	5430.6	5452.9
AB1028	mCherry	0	0	100	0	1500	5h	2019-06-06 18:42:17	51249	48744	48068	5388.4	5458.4	5485.8
AB1028	mCherry	0	0	200	0	1500	5h	2019-06-06 18:43:20	51153	48820	48227	3376.2	3407.4	3422.4	200	3411.5	15.1502
AB1028	mCherry	0	0	200	0	1500	5h	2019-06-06 18:44:23	51117	48783	48229	3364.3	3403.5	3417.9
AB1028	mCherry	0	0	200	0	1500	5h	2019-06-06 18:45:24	51071	48866	48316	3354.7	3380.9	3394.2

## Sheet: Supplementary Figure 3
Supplementary Figure 3a
strain	light wavelength	light incubation time	light intensiy	time after induction	All Events	P1 Events	P2 Events	P4 Events	P3 Events	cells/bead	UVA time (min)	cells/bead AVG	cells/bead STD	normalized
AB859	375	0	0	5h	97669	91999	545	543	89894	164.943	0	185.833	18.1232	1	0.0975243
AB859	375	0	0	5h	114816	109920	551	550	107552	195.194
AB859	375	0	0	5h	119089	114211	566	565	111706	197.36
AB859	375	1	4095	5h	106470	101616	590	588	99462	168.58	1	162.991	7.98881	0.877087	0.0429893
AB859	375	1	4095	5h	107240	102407	602	602	100265	166.553
AB859	375	1	4095	5h	98568	94096	598	596	91997	153.841
AB859	375	3	4095	5h	94463	89786	657	657	87852	133.717	3	159.767	23.3234	0.859736	0.125508
AB859	375	3	4095	5h	100869	95828	525	524	93823	178.71
AB859	375	3	4095	5h	102184	96982	569	567	94951	166.873
AB859	375	5	4095	5h	97209	92441	592	592	90546	152.949	5	152.436	8.85703	0.820284	0.0476614
AB859	375	5	4095	5h	99174	94470	646	645	92593	143.333
AB859	375	5	4095	5h	98367	93887	571	570	91945	161.025
AB859	375	15	4095	5h	93405	88059	573	573	86389	150.766	15	156.131	9.20793	0.840172	0.0495496
AB859	375	15	4095	5h	93024	87292	568	566	85691	150.864
AB859	375	15	4095	5h	101592	96311	567	566	94555	166.764
AB859	375	30	4095	5h	87470	82041	615	611	80686	131.197	30	140.141	11.5932	0.754126	0.0623852
AB859	375	30	4095	5h	97526	91474	586	584	89798	153.239
AB859	375	30	4095	5h	86697	78980	570	570	77513	135.988
Supplementary Figure 3b
strain	light wavelength	pulsed time	light intensiy	time after induction	All Events	P1 Events	P2 Events	P4 Events	P3 Events	pulsed time	pulsed time (min)	cells/bead	cells/bead avg	cells/bead std	AVG cells/bead normalized to t0	STD cells/bead normalized to t0
AB859	375	0	0	5h	109880	105845	552	551	102663	0	0	186.321	192.772	8.54958	1	0.0443508
AB859	375	0	0	5h	122270	118185	566	565	114395	0		202.469
AB859	375	0	0	5h	120140	115766	592	591	112009	0		189.525
AB859	375	1.86	4095	5h	120963	113365	568	568	109586	1.86	1.86	192.933	182.422	10.656	0.94631	0.0552779
AB859	375	1.86	4095	5h	106886	101959	576	576	98857	1.86		171.627
AB859	375	1.86	4095	5h	106563	102111	543	543	99209	1.86		182.705
AB859	375	3.78	4095	5h	100333	95296	550	550	92497	3.78	3.78	168.176	178.706	15.1988	0.927035	0.0788434
AB859	375	3.78	4095	5h	114402	108911	538	538	105518	3.78		196.13
AB859	375	3.78	4095	5h	108558	103414	584	584	100338	3.78		171.812
AB859	375	7.5	4095	5h	99539	94468	524	522	91525	7.5	7.5	175.335	173.93	2.1783	0.902257	0.0112999
AB859	375	7.5	4095	5h	98330	93041	516	515	90142	7.5		175.033
AB859	375	7.5	4095	5h	102625	97773	552	552	94624	7.5		171.42
AB859	375	15	4095	5h	102963	97064	502	502	93945	15	15	187.141	175.318	12.0212	0.90946	0.0623597
AB859	375	15	4095	5h	107514	100638	555	555	97516	15		175.705
AB859	375	15	4095	5h	102536	96428	574	572	93298	15		163.108
AB859	375	30	4095	5h	93246	86816	617	616	84223	30	30	136.726	161.538	25.3452	0.837976	0.131478
AB859	375	30	4095	5h	109375	102182	530	528	98939	30		187.384
AB859	375	30	4095	5h	101711	94291	568	568	91166	30		160.504
Supplementary Figure 3c
strain	light wavelength	pulsed time	light intensiy	aTc (ng/ml)	time after induction	All Events	P1 Events	P2 Events	P4 Events	P3 Events	atc (ng/ml)	UVA incubation time (min)		time	AVG cells/bead	STD cells/bead
AB859	375	0	0	0	5h	61219	57667	633	633	56105	0	0	88.6335	0	86.7249	4.44622	1	0.0512681
AB859	375	0	0	0	5h	68432	64063	690	688	61850	0	0	89.8983
AB859	375	0	0	0	5h	57861	53879	636	636	51925	0	0	81.6431
AB859	375	1	4095	0	5h	62312	58498	616	614	57135	0	1	93.0537	1	85.8653	6.39773	0.990088	0.0737703
AB859	375	1	4095	0	5h	59125	55180	667	667	53891	0	1	80.7961
AB859	375	1	4095	0	5h	57681	54067	630	630	52760	0	1	83.746
AB859	375	2	4095	0	5h	56023	52390	714	714	51019	0	2	71.4552	5	76.8339	5.94433	0.885949	0.0685424
AB859	375	2	4095	0	5h	57435	54186	635	634	52759	0	2	83.2161
AB859	375	2	4095	0	5h	59109	55679	713	713	54067	0	2	75.8303
AB859	375	3	4095	0	5h	51840	48786	598	598	47289	0	3	79.0786	10	72.5299	6.0948	0.836321	0.0702773
AB859	375	3	4095	0	5h	50387	47306	684	684	45844	0	3	67.0234
AB859	375	3	4095	0	5h	51651	48301	654	654	46753	0	3	71.4878
AB859	375	4	4095	0	5h	49762	46699	700	700	45224	0	4	64.6057	15	69.2359	4.37067	0.798339	0.0503969
AB859	375	4	4095	0	5h	51185	48019	665	665	46425	0	4	69.812
AB859	375	4	4095	0	5h	55128	51826	683	683	50057	0	4	73.2899
AB859	375	5	4095	0	5h	50725	47328	697	697	45780	0	5	65.6815	20	68.0595	5.34681	0.784774	0.0616525
AB859	375	5	4095	0	5h	54912	51505	673	673	49925	0	5	74.1828
AB859	375	5	4095	0	5h	50722	47369	713	713	45856	0	5	64.3142
AB859	375	0	0	300	5h	74326	71234	656	656	69801	300	0	106.404	0	108.703	8.79361	1	0.0808958
AB859	375	0	0	300	5h	81788	78667	644	644	76261	300	0	118.418
AB859	375	0	0	300	5h	73281	70229	673	672	68065	300	0	101.287
AB859	375	1	4095	300	5h	81699	78172	617	617	76738	300	1	124.373	1	115.367	7.91912	1.0613	0.072851
AB859	375	1	4095	300	5h	79224	75773	678	678	74236	300	1	109.493
AB859	375	1	4095	300	5h	78945	75631	661	661	74187	300	1	112.234
AB859	375	2	4095	300	5h	73073	70115	680	680	68546	300	2	100.803	5	105.387	5.0914	0.969492	0.0468377
AB859	375	2	4095	300	5h	79432	76244	712	712	74397	300	2	104.49
AB859	375	2	4095	300	5h	79991	76819	675	675	74835	300	2	110.867
AB859	375	3	4095	300	5h	72897	69748	696	696	67950	300	3	97.6293	10	96.1404	1.29116	0.884433	0.0118779
AB859	375	3	4095	300	5h	67163	63996	654	654	62345	300	3	95.3287
AB859	375	3	4095	300	5h	69914	66777	680	680	64915	300	3	95.4632
AB859	375	4	4095	300	5h	65340	62438	653	653	60701	300	4	92.9571	15	90.9813	5.09512	0.836972	0.046872
AB859	375	4	4095	300	5h	57450	54582	623	623	53076	300	4	85.1942
AB859	375	4	4095	300	5h	69549	66347	680	680	64459	300	4	94.7926
AB859	375	5	4095	300	5h	64264	61076	638	638	59568	300	5	93.3668	20	91.2515	3.67798	0.839458	0.0338351
AB859	375	5	4095	300	5h	66303	63162	655	655	61166	300	5	93.3832
AB859	375	5	4095	300	5h	62232	58973	658	658	57249	300	5	87.0046
AB859	375	0	0	400	5h	122206	117612	614	614	113442	400	0	184.759	0	186.285	11.9976	1	0.0644046
AB859	375	0	0	400	5h	143329	137592	667	667	132715	400	0	198.973
AB859	375	0	0	400	5h	122119	117062	646	646	113130	400	0	175.124
AB859	375	1	4095	400	5h	147813	143101	674	673	138209	400	1	205.363	1	202.724	2.84828	1.08824	0.0152899
AB859	375	1	4095	400	5h	139352	134732	641	641	130190	400	1	203.105
AB859	375	1	4095	400	5h	134492	129938	629	629	125614	400	1	199.704
AB859	375	2	4095	400	5h	132317	127581	667	667	122903	400	2	184.262	5	204.746	18.2566	1.0991	0.0980032
AB859	375	2	4095	400	5h	145804	140805	616	616	135091	400	2	219.304
AB859	375	2	4095	400	5h	153104	147698	671	671	141360	400	2	210.671
AB859	375	3	4095	400	5h	127627	122933	676	675	118034	400	3	174.865	10	173.024	2.27189	0.928812	0.0121958
AB859	375	3	4095	400	5h	112343	106332	602	602	102632	400	3	170.485
AB859	375	3	4095	400	5h	120588	115539	636	636	110487	400	3	173.722
AB859	375	4	4095	400	5h	109746	105153	634	633	100891	400	4	159.385	15	156.393	14.5194	0.839536	0.0779415
AB859	375	4	4095	400	5h	90546	86111	591	591	83101	400	4	140.611
AB859	375	4	4095	400	5h	101489	96738	551	551	93220	400	4	169.183
AB859	375	5	4095	400	5h	95560	90842	634	634	87957	400	5	138.733	20	150.887	15.1778	0.80998	0.0814764
AB859	375	5	4095	400	5h	110369	105594	607	607	101915	400	5	167.9
AB859	375	5	4095	400	5h	87731	83170	551	551	80462	400	5	146.029
AB859	375	0	0	500	5h	92837	88327	618	618	85372	500	0	138.142	0	136.158	1.86978	1	0.0137324
AB859	375	0	0	500	5h	102645	97347	693	692	94044	500	0	135.902
AB859	375	0	0	500	5h	95020	89926	650	650	87379	500	0	134.429
AB859	375	1	4095	500	5h	109089	104268	634	632	100983	500	1	159.783	1	146.016	12.2233	1.07241	0.0897734
AB859	375	1	4095	500	5h	109039	104862	715	715	101407	500	1	141.828
AB859	375	1	4095	500	5h	101686	97243	690	690	94142	500	1	136.438
AB859	375	2	4095	500	5h	94696	90323	654	654	87132	500	2	133.229	5	144.458	10.2765	1.06096	0.0754751
AB859	375	2	4095	500	5h	104572	99848	628	627	96179	500	2	153.396
AB859	375	2	4095	500	5h	114494	109840	723	723	106100	500	2	146.75
AB859	375	3	4095	500	5h	100159	95664	685	685	92884	500	3	135.597	10	120.449	13.5276	0.884631	0.0993525
AB859	375	3	4095	500	5h	84672	79154	657	657	76329	500	3	116.178
AB859	375	3	4095	500	5h	88277	83651	733	733	80317	500	3	109.573
AB859	375	4	4095	500	5h	81481	76772	697	697	73968	500	4	106.123	15	105.973	18.4457	0.778308	0.135473
AB859	375	4	4095	500	5h	69777	65180	721	721	63053	500	4	87.4521
AB859	375	4	4095	500	5h	88562	83703	651	651	80947	500	4	124.343
AB859	375	5	4095	500	5h	69619	65129	702	702	63155	500	5	89.9644	20	100	10.6216	0.734443	0.0780096
AB859	375	5	4095	500	5h	82316	77611	678	678	75342	500	5	111.124
AB859	375	5	4095	500	5h	71214	66150	650	650	64293	500	5	98.9123
Supplementary Figure 3d
strain	light wavelength	UVA incubation time (min)	light intensiy	aTc (ng/ml)	Cytoflex gain	time after induction	All Events	P3 Events	All Events Mean mCherry-A	P3 Mean mCherry-A		time	AVG mCherry
AB859	375	0	0	500	1500	5h	92837	85372	1002.5	1042.8	0	0	1020.1	19.6817
AB859	375	0	0	500	1500	5h	102645	94044	971.1	1007.8	0
AB859	375	0	0	500	1500	5h	95020	87379	970.5	1009.7	0
AB859	375	1	4095	500	1500	5h	109089	100983	1131.1	1168.9	1	1	1199.3	26.8166
AB859	375	1	4095	500	1500	5h	109039	101407	1185.6	1219.6	1
AB859	375	1	4095	500	1500	5h	101686	94142	1172.1	1209.4	1
AB859	375	5	4095	500	1500	5h	94696	87132	8195	8519.3	5	5	7160.87	1240.77
AB859	375	5	4095	500	1500	5h	104572	96179	5871.3	6087.3	5
AB859	375	5	4095	500	1500	5h	114494	106100	6656.1	6876	5
AB859	375	10	4095	500	1500	5h	100159	92884	12806.9	13281.9	10	10	13305.3	480.328
AB859	375	10	4095	500	1500	5h	84672	76329	12998.5	13796.9	10
AB859	375	10	4095	500	1500	5h	88277	80317	12272.9	12837.1	10
AB859	375	15	4095	500	1500	5h	81481	73968	13953	14673.3	15	15	14589.4	257.513
AB859	375	15	4095	500	1500	5h	69777	63053	13969.4	14794.5	15
AB859	375	15	4095	500	1500	5h	88562	80947	13697.9	14300.4	15
AB859	375	20	4095	500	1500	5h	69619	63155	14041.4	14837.8	20	20	14885.6	89.6319
AB859	375	20	4095	500	1500	5h	82316	75342	14173.5	14830	20
AB859	375	20	4095	500	1500	5h	71214	64293	14101.4	14989	20
Supplementary Figure 3e
strain	reporter	light wavelength	light intensity	aTc concentration (preincubation + Medium with cells)	light incubation time	gain	time after induction	All Events	P1 Events	P3 Events	All Events Mean mCherry-A	P1 Mean mCherry-A	P3 Mean mCherry-A	All Events Mean mCherry-A	P1 Mean mCherry-A	incubation time	aTc conc	Mcherry AVG	mCherry STD
AB859	mCherry	375	4095	0	0	1500	5h	54025	50210	47817	16483.7	17559.3	17607.1	16483.7	17559.3	0	0	17552.6	5.81578
AB859	mCherry	375	4095	0	0	1500	5h	53745	50193	47815	16559.8	17550	17579.8	16559.8	17550
AB859	mCherry	375	4095	0	0	1500	5h	53830	50213	48007	16554.1	17548.6	17558.7	16554.1	17548.6
AB859	mCherry	375	4095	100	50	1500	5h	59188	49941	48519	15405.7	18089.4	18062.7	15405.7	18089.4	50	100	17860.4	198.931
AB859	mCherry	375	4095	100	50	1500	5h	59148	50085	48360	15179.5	17761.9	17745	15179.5	17761.9
AB859	mCherry	375	4095	100	50	1500	5h	57706	50001	48285	15507.3	17730	17743	15507.3	17730
AB859	mCherry	375	4095	250	50	1500	5h	56378	50011	48414	15764.7	17633.8	17599.4	15764.7	17633.8	50	250	17498.7	201.963
AB859	mCherry	375	4095	250	50	1500	5h	56714	50134	48604	15687.3	17595.7	17573.6	15687.3	17595.7
AB859	mCherry	375	4095	250	50	1500	5h	55886	50123	48495	15641.2	17266.5	17195.8	15641.2	17266.5
AB859	mCherry	375	4095	500	50	1500	5h	55590	50019	48339	14785.3	16310.3	16316.8	14785.3	16310.3	50	500	16140.1	174.823
AB859	mCherry	375	4095	500	50	1500	5h	55925	50074	48431	14568.3	16149.1	16130	14568.3	16149.1
AB859	mCherry	375	4095	500	50	1500	5h	55545	50047	48402	14488	15961	15950.1	14488	15961
AB859	mCherry	375	4095	750	50	1500	5h	55589	49962	48488	14171	15694.2	15664.2	14171	15694.2	50	750	15625.2	273.855
AB859	mCherry	375	4095	750	50	1500	5h	50909	45649	44291	14272	15857.9	15846.1	14272	15857.9
AB859	mCherry	375	4095	750	50	1500	5h	55726	49977	48329	13817.3	15323.4	15294.5	13817.3	15323.4
AB859	mCherry	375	4095	1000	50	1500	5h	12043	9143	8868	11344.1	14893.4	15094.8	11344.1	14893.4	50	1000	14679.9	577.49
AB859	mCherry	375	4095	1000	50	1500	5h	8040	4740	4511	8326.1	14026.1	14362.4	8326.1	14026.1
AB859	mCherry	375	4095	1000	50	1500	5h	8223	5145	4965	9537.8	15120.3	15420.6	9537.8	15120.3

## Sheet: Supplementary Figure 5
Experiment Name:																													time	OD600 1	OD600 2	OD600 3	AVG	STDEV
																													0	0.099	0.098	0.095	0.0973333	0.00208167
strain	reporter	light wavelength	light intensity	aTc concentration (ng/ml)	light incubation time (min)	Cytoflex gain	time after induction	All Events	P1 Events	P3 Events	All Events Mean mCherry-A	P1 Mean mCherry-A	P3 Mean mCherry-A	time UV induction		duration uv induction	aTc	mCherry AVG	mCherry STDEV									(measurement 1:10 diluted)	5h	3.28	3.29	3.28	3.28333	0.0057735
AB859	mCherry	0	0	25	0	1500	5h	51163	49459	44060	2472.6	2506.2	2397.7	0	0	0	25	2610.43	130.866
AB859	mCherry	0	0	25	0	1500	5h	51239	49583	43510	2729.6	2757.3	2644.2			0	25
AB859	mCherry	0	0	25	0	1500	5h	51178	49605	44328	2537.3	2567.8	2437.4			0	25
AB859	mCherry	375	4095	25	15	1500	5h	51125	49515	43708	28136.3	28446.7	27308.7	0	0	15	25	28082.3	329.871
AB859	mCherry	375	4095	25	15	1500	5h	51083	49450	43828	27676.2	27996	26925.1	0		15	25
AB859	mCherry	375	4095	25	15	1500	5h	51085	49487	43756	27494.8	27804.1	26652.1	0		15	25
AB859	mCherry	375	4095	25	15	1500	5h	51114	49490	44008	27594.1	27900.4	26838.7	1	1	15	25	28700.4	737.57
AB859	mCherry	375	4095	25	15	1500	5h	51203	49668	44556	28548.9	28847.4	27844.1	1		15	25
AB859	mCherry	375	4095	25	15	1500	5h	51153	49604	44191	29060.5	29353.4	28214.7	1		15	25
AB859	mCherry	375	4095	25	15	1500	5h	51219	49493	43416	27361.1	27694.7	26476.4	2	2	15	25	27749.3	565.58
AB859	mCherry	375	4095	25	15	1500	5h	51085	49646	44478	28085.2	28340.2	27195.5	2		15	25
AB859	mCherry	375	4095	25	15	1500	5h	51041	49642	44632	26965.9	27213	26171	2		15	25
AB859	mCherry	375	4095	25	15	1500	5h	51097	49467	43743	6572.3	6653.1	6356.6	3	3	15	25	9786.57	2776.17
AB859	mCherry	375	4095	25	15	1500	5h	51222	49608	44019	11829.3	11939.1	11497.7	3		15	25
AB859	mCherry	375	4095	25	15	1500	5h	51210	49533	43552	10642.6	10767.5	10305.8	3		15	25
AB859	mCherry	375	4095	25	15	1500	5h	51083	49555	43928	2803.1	2833.5	2704.4	4	4	15	25	2839.67	131.159
AB859	mCherry	375	4095	25	15	1500	5h	51134	49665	44724	2683.4	2711.7	2594.2	4		15	25
AB859	mCherry	375	4095	25	15	1500	5h	51108	49740	44788	2945.1	2973.8	2839	4		15	25
AB859	mCherry	375	4095	25	15	1500	5h	51383	49428	42965	2960.1	3011.9	2844.2	5	5	15	25	2776.33	238.295
AB859	mCherry	375	4095	25	15	1500	5h	51337	49577	44239	2749.7	2781.7	2652.3	5		15	25
AB859	mCherry	375	4095	25	15	1500	5h	51212	49529	43864	2502	2535.4	2403.7	5		15	25
AB859	mCherry	0	0	0	15	1500	5h	51013	49984	45276	26268.3	26422.7	25328.5	5	0	15	0	25920.6	551.585
AB859	mCherry	0	0	0	15	1500	5h	50921	49968	45860	25873.7	26009	24869.9	5		15	0
AB859	mCherry	0	0	0	15	1500	5h	51032	49891	45147	25152.2	25330.2	24259	5		15	0

## Sheet: Supplementary Figure 6
Experiment Name:
strain	reporter	light wavelength	light intensity	aTc concentration	setpoint	light incubation time (min)	gain	time after induction	All Events	P1 Events	All Events Mean mCherry-A	P1 Mean mCherry-A	Setpoint	mCherry AVG	arbritrary scale for plotting	Setpoint	mCherry AVG
AB701	mCherry	375	4095	0	0	0	1500	5h	51642	48241	266.1	264.6	1	269.2	1	1	269.2
AB701	mCherry	375	4095	0	0	0	1500	5h	51470	48394	301.1	273.8			1.5	2	15598.7
AB701	mCherry	375	4095	7.5	1	0	1500	5h	52642	48442	15063.7	15626.2	2	15598.7	3	3	273.75
AB701	mCherry	375	4095	7.5	1	0	1500	5h	51914	48778	15255.2	15571.1			3.5	4	15946.1
AB701	mCherry	375	4095	7.5	2	3	1500	5h	51935	48816	358	285	3	273.75	5	5	288.55
AB701	mCherry	375	4095	7.5	2	3	1500	5h	51844	48965	334.3	262.5			5.5	6	15863.2
AB701	mCherry	375	4095	15	3	3	1500	5h	51775	48878	15481.8	15831.8	4	15946.1	7	7	304.9
AB701	mCherry	375	4095	15	3	3	1500	5h	51641	48915	15750.8	16060.5			7.5	8	15543
AB701	mCherry	375	4095	15	4	6	1500	5h	51709	48887	290.8	296.3	5	288.55	9	9	358.15
AB701	mCherry	375	4095	15	4	6	1500	5h	51767	48901	278.5	280.8			9.5	10	15440.7
AB701	mCherry	375	4095	22.5	5	6	1500	5h	51765	48986	15518	15862.5	6	15863.2	11	11	521.65
AB701	mCherry	375	4095	22.5	5	6	1500	5h	51643	48868	15566.4	15863.9			11.5	12	16390.5
AB701	mCherry	375	4095	22.5	6	9	1500	5h	51794	48981	295.9	301.5	7	304.9	13
AB701	mCherry	375	4095	22.5	6	9	1500	5h	51500	48673	302.8	308.3			13.5
AB701	mCherry	375	4095	30	7	9	1500	5h	51679	48802	15174.9	15540.5	8	15543	15
AB701	mCherry	375	4095	30	7	9	1500	5h	51665	48654	15178.3	15545.6			15.5
AB701	mCherry	375	4095	30	8	12	1500	5h	51778	48678	353.5	360.2	9	358.15	17
AB701	mCherry	375	4095	30	8	12	1500	5h	51612	48727	349.4	356.1			17.5
AB701	mCherry	375	4095	37.5	9	12	1500	5h	51511	48719	15070.3	15368.2	10	15440.7	19
AB701	mCherry	375	4095	37.5	9	12	1500	5h	51576	48746	15163.4	15513.1			19.5
AB701	mCherry	375	4095	37.5	10	15	1500	5h	51724	48583	510.8	518.6	11	521.65	21
AB701	mCherry	375	4095	37.5	10	15	1500	5h	51789	48565	513.3	524.7			21.5
AB701	mCherry	375	4095	45	11	15	1500	5h	51466	48544	16976.1	17314.8	12	16390.5	23
AB701	mCherry	375	4095	45	11	15	1500	5h	51608	48522	15105.1	15466.1			23.5

## Sheet: Supplementary Figure 7
Supplementary Figure 7a
strain	reporter	light wavelength	light intensity	DOX (ng/ml)	light incubation time	gain	time after induction	All Events	P1 Events	P2 Events	All Events Mean mCherry-A	P1 Mean mCherry-A	P2 Mean mCherry-A	DOX (ng/ml)	mCherry AVG	mCherry STDEV
AB859	mCherry	375	0	200	0	1500	5h	52503	48603	47604	12710.4	13129.7	13208.1	200	13130.4	101.546
AB859	mCherry	375	0	200	0	1500	5h	52510	48615	47578	12696.4	13084.8	13167.6
AB859	mCherry	375	0	200	0	1500	5h	52696	48569	47451	12497	12914	13015.5
AB859	mCherry	375	0	100	0	1500	5h	52680	48657	47518	10558.5	10916.6	10988	100	10969.6	50.481
AB859	mCherry	375	0	100	0	1500	5h	52723	48615	47446	10456.5	10820	10912.5
AB859	mCherry	375	0	100	0	1500	5h	52766	48647	47524	10558.2	10933.3	11008.3
AB859	mCherry	375	0	50	0	1500	5h	52731	48483	47388	8586.1	8883.8	8957.3	50	8858.5	115.646
AB859	mCherry	375	0	50	0	1500	5h	52523	48593	47540	8541.4	8821.1	8886.9
AB859	mCherry	375	0	50	0	1500	5h	52801	48641	47560	8354.6	8670.8	8731.3
AB859	mCherry	375	0	25	0	1500	5h	52730	48553	47430	5699.9	5911.8	5958.8	25	5927.77	34.2617
AB859	mCherry	375	0	25	0	1500	5h	52397	48624	47742	5674	5856.3	5891
AB859	mCherry	375	0	25	0	1500	5h	52542	48607	47616	5696.4	5892.9	5933.5
AB859	mCherry	375	0	12.5	0	1500	5h	52702	48470	47463	3462.8	3588.6	3620.3	12.5	3558.2	56.3581
AB859	mCherry	375	0	12.5	0	1500	5h	52468	48397	47397	3373.3	3487	3510.3
AB859	mCherry	375	0	12.5	0	1500	5h	52273	48549	47709	3418.6	3523.9	3544
AB859	mCherry	375	0	6.25	0	1500	5h	52181	48743	47900	1951	2002.7	2015.1	6.25	1995.87	17.0307
AB859	mCherry	375	0	6.25	0	1500	5h	51989	48675	47896	1930.1	1978.3	1989.8
AB859	mCherry	375	0	6.25	0	1500	5h	52012	48646	47905	1920	1971.5	1982.7
AB859	mCherry	375	0	3.125	0	1500	5h	51600	48805	48224	1249.7	1272.1	1278.3	3.125	1263.57	15.6142
AB859	mCherry	375	0	3.125	0	1500	5h	51417	48812	48287	1239.3	1259	1265.2
AB859	mCherry	375	0	3.125	0	1500	5h	51505	48879	48308	1217.5	1241.3	1247.2
AB859	mCherry	375	0	0	0	1500	5h	51915	48822	48261	905.5	928.7	934.2	0	935.767	4.93997
AB859	mCherry	375	0	0	0	1500	5h	51828	48650	48141	910.8	935.8	941.3
AB859	mCherry	375	0	0	0	1500	5h	51789	48847	48382	903	926.8	931.8
Supplementary Figure 7b
strain	reporter	light wavelength	light intensity	DOX (ng/ml)	light incubation time	gain	time after induction	All Events	P1 Events	P2 Events	All Events Mean mCherry-A	P1 Mean mCherry-A	P2 Mean mCherry-A	DOX (ng/ml)	mCherry AVG	mCherry STDEV
AB701	mCherry	375	0	200	0	1500	5h	52229	48490	47623	249.5	198.7	200.1	200	200.233	1.10604
AB701	mCherry	375	0	200	0	1500	5h	51625	48690	48018	197.7	200.6	201.4
AB701	mCherry	375	0	200	0	1500	5h	51459	48711	48007	196.3	198.3	199.2
AB701	mCherry	375	0	100	0	1500	5h	51539	48838	48089	355.8	359	361.2	100	357.967	6.21638
AB701	mCherry	375	0	100	0	1500	5h	51320	48747	47996	347.4	348.9	350.8
AB701	mCherry	375	0	100	0	1500	5h	51563	48843	48106	356.5	359.9	361.9
AB701	mCherry	375	0	50	0	1500	5h	51645	48691	47949	1336.3	1348.3	1359.1	50	1434.03	64.9315
AB701	mCherry	375	0	50	0	1500	5h	51336	48777	48106	1444.2	1459.2	1469.3
AB701	mCherry	375	0	50	0	1500	5h	51284	48871	48260	1447.6	1465.1	1473.7
AB701	mCherry	375	0	25	0	1500	5h	51270	48929	48290	5479.2	5545.6	5576.2	25	5516.1	104.703
AB701	mCherry	375	0	25	0	1500	5h	51257	48898	48236	5291.2	5361.6	5395.2
AB701	mCherry	375	0	25	0	1500	5h	51468	48819	48144	5445.4	5542.9	5576.9
AB701	mCherry	375	0	12.5	0	1500	5h	51333	48832	48058	9143.5	9289.9	9355.2	12.5	9319.7	87.9954
AB701	mCherry	375	0	12.5	0	1500	5h	51455	48769	48025	8987.1	9159.5	9219.5
AB701	mCherry	375	0	12.5	0	1500	5h	51373	48908	48203	9204.2	9329.3	9384.4
AB701	mCherry	375	0	6.25	0	1500	5h	51244	48903	48233	10638.6	10786.5	10852.4	6.25	10850.7	6.37913
AB701	mCherry	375	0	6.25	0	1500	5h	51226	48938	48222	10633.4	10778.2	10843.6
AB701	mCherry	375	0	6.25	0	1500	5h	51297	48833	48169	10624.4	10797.5	10856
AB701	mCherry	375	0	3.125	0	1500	5h	51502	48636	47855	11145.6	11392	11482.9	3.125	11287.2	170.922
AB701	mCherry	375	0	3.125	0	1500	5h	51583	48690	47853	10803	11078.2	11167.2
AB701	mCherry	375	0	3.125	0	1500	5h	51430	48699	47975	10909.6	11135.5	11211.5
AB701	mCherry	375	0	0	0	1500	5h	51820	48599	47738	10946.1	11299.1	11398	0	11450.7	99.3842
AB701	mCherry	375	0	0	0	1500	5h	51578	48701	47926	11022.1	11304.6	11388.7
AB701	mCherry	375	0	0	0	1500	5h	51508	48736	47928	11182.4	11478.4	11565.3
Supplementary Figure 7c TetR
strain	reporter	light wavelength	light intensity	DOX (ng/ml)	light incubation time (min)	gain	time after induction	All Events	P1 Events	P2 Events	All Events Mean mCherry-A	P1 Mean mCherry-A	P2 Mean mCherry-A	DOX (ng/ml)	mCherry AVG	mCherry STDEV
AB701	mCherry	375	4095	50	0	1500	5h	51924	48840	48086	11185.7	11564.5	11667.2	0	11558.3	127.802
AB701	mCherry	375	4095	50	0	1500	5h	52584	48681	47651	10934.8	11448.5	11590.1
AB701	mCherry	375	4095	50	0	1500	5h	52215	48733	47808	10855.2	11298.1	11417.6
AB701	mCherry	375	4095	50	1	1500	5h	54015	48613	46982	10533.1	11298.6	11594.5	1	11536.2	52.8133
AB701	mCherry	375	4095	50	1	1500	5h	52065	48742	47890	10992.2	11375.4	11491.6
AB701	mCherry	375	4095	50	1	1500	5h	51856	48840	48051	11097.7	11431	11522.4
AB701	mCherry	375	4095	50	2	1500	5h	52111	48741	47954	10917.9	11324.1	11427.1	2	11443.5	68.1525
AB701	mCherry	375	4095	50	2	1500	5h	52256	48795	47931	10968.5	11406.6	11518.4
AB701	mCherry	375	4095	50	2	1500	5h	52265	48804	47951	10883.3	11269.8	11385.1
AB701	mCherry	375	4095	50	3	1500	5h	52618	48767	47901	10666	11175.1	11299.1	3	11247.3	59.4537
AB701	mCherry	375	4095	50	3	1500	5h	52298	48833	48016	10627.5	11083.6	11182.4
AB701	mCherry	375	4095	50	3	1500	5h	52582	48764	47880	10616.4	11139.6	11260.5
AB701	mCherry	375	4095	50	4	1500	5h	52542	48823	47883	10557.4	11034.5	11159.6	4	11152.2	81.4525
AB701	mCherry	375	4095	50	4	1500	5h	52488	48913	48024	10486.1	10952.3	11067.3
AB701	mCherry	375	4095	50	4	1500	5h	52503	48866	47964	10656.1	11107.1	11229.7
AB701	mCherry	375	4095	50	5	1500	5h	52438	48784	47846	10396	10841.8	10968.1	5	11010.9	57.7415
AB701	mCherry	375	4095	50	5	1500	5h	52264	48712	47809	10520.5	10958.5	11076.6
AB701	mCherry	375	4095	50	5	1500	5h	52536	48691	47757	10414.2	10863.5	10988.1
AB701	mCherry	375	4095	50	10	1500	5h	52535	48736	47781	9335.4	9766.7	9883.2	10	10120.2	207.769
AB701	mCherry	375	4095	50	10	1500	5h	52513	48660	47628	9709.7	10145.9	10271.1
AB701	mCherry	375	4095	50	10	1500	5h	53264	48495	47277	9525.8	10066.5	10206.2
AB701	mCherry	375	4095	50	15	1500	5h	53696	48477	46967	6879.7	7320.9	7452.4	15	7681.23	312.674
AB701	mCherry	375	4095	50	15	1500	5h	54501	48207	46525	7237	7858.1	8037.5
AB701	mCherry	375	4095	50	15	1500	5h	55090	47931	45926	6675.9	7349.3	7553.8
Supplementary Figure 7c rTetR
strain	reporter	light wavelength	light intensity	DOX (ng/ml)	light incubation time (min)	gain	time after induction	All Events	P1 Events	P2 Events	All Events Mean mCherry-A	P1 Mean mCherry-A	P2 Mean mCherry-A	DOX (ng/ml)	mCherry AVG	mCherry STDEV
AB859	mCherry	375	4095	50	0	1500	5h	51244	49509	48863	1991.1	2002.4	2007.1	0	1982.6	22.2353
AB859	mCherry	375	4095	50	0	1500	5h	51188	49455	48835	1949.5	1971.4	1977
AB859	mCherry	375	4095	50	0	1500	5h	51418	49374	48741	1923.7	1955.5	1963.7
AB859	mCherry	375	4095	50	1	1500	5h	51707	49268	48361	2267.6	2058.8	2070.4	1	2079.9	16.628
AB859	mCherry	375	4095	50	1	1500	5h	51413	49515	48694	2121.5	2094.7	2099.1
AB859	mCherry	375	4095	50	1	1500	5h	51218	49545	48769	2050.6	2065.7	2070.2
AB859	mCherry	375	4095	50	2	1500	5h	51306	49528	48791	2222.3	2236.3	2242.1	2	2231.23	32.6841
AB859	mCherry	375	4095	50	2	1500	5h	51323	49527	48756	2230	2250.1	2257.1
AB859	mCherry	375	4095	50	2	1500	5h	51316	49554	48713	2169.5	2189.9	2194.5
AB859	mCherry	375	4095	50	3	1500	5h	51401	49593	48810	2200.6	2223.5	2230.5	3	2257.67	44.9916
AB859	mCherry	375	4095	50	3	1500	5h	51427	49500	48727	2273.9	2302.2	2309.6
AB859	mCherry	375	4095	50	3	1500	5h	51411	49395	48674	2199	2223.7	2232.9
AB859	mCherry	375	4095	50	4	1500	5h	51354	49522	48793	2371.6	2399.4	2406.4	4	2422.4	131.83
AB859	mCherry	375	4095	50	4	1500	5h	51324	49423	48740	2522.8	2554.3	2561.5
AB859	mCherry	375	4095	50	4	1500	5h	51282	49397	48697	2268.3	2292.9	2299.3
AB859	mCherry	375	4095	50	5	1500	5h	51368	49394	48694	2378.4	2410.5	2419.3	5	2483.27	64.7125
AB859	mCherry	375	4095	50	5	1500	5h	51303	49367	48688	2438.3	2472.3	2481.8
AB859	mCherry	375	4095	50	5	1500	5h	51256	49316	48611	2509.1	2538.7	2548.7
AB859	mCherry	375	4095	50	10	1500	5h	51389	49317	48488	3341	3386.5	3394.8	10	3175.33	191.523
AB859	mCherry	375	4095	50	10	1500	5h	51397	49270	48428	2989.7	3029.7	3042
AB859	mCherry	375	4095	50	10	1500	5h	51401	49308	48522	3037.5	3079	3089.2
AB859	mCherry	375	4095	50	15	1500	5h	51543	49358	48459	4666.2	4745.7	4755.8	15	4730.53	184.006
AB859	mCherry	375	4095	50	15	1500	5h	51530	49263	48475	4444.8	4523.9	4535.2
AB859	mCherry	375	4095	50	15	1500	5h	51455	49248	48404	4811.2	4891.7	4900.6

## Sheet: Supplementary Figure 8
Experiment Name:
strain	light wavelength	light intensity	Tc (ng/ml)	light incubation time (min)	time after induction	Record Time:	All Events	P1 Events	P2 Events	P4 Events	P3 Events	cells/bead	Tc (ng/ml)	light incubation time(min)	cells/bead AVG	cells/bead STDEV
AB360	0	0	400	0	5h	2019-03-18 16:34:58	3841	1616	735	735	1487	2.02313	400	0	1.94459	0.069108
AB360	0	0	400	0	5h	2019-03-18 16:46:29	3490	1557	767	767	1452	1.89309
AB360	0	0	400	0	5h	2019-03-18 16:50:47	3773	1729	849	849	1628	1.91755
AB360	0	0	400	0	5h	2019-03-18 17:03:44	3724	1520	826	826	1410	1.70702	400	0	1.79414	0.0757664
AB360	0	0	400	0	5h	2019-03-18 17:05:11	3657	1530	786	786	1439	1.83079
AB360	0	0	400	0	5h	2019-03-18 17:06:37	3680	1483	753	753	1389	1.84462
AB360	0	0	0	0	5h	2019-03-18 17:08:03	28623	26451	749	749	26175	34.9466	0	0	35.1888	1.3849
AB360	0	0	0	0	5h	2019-03-18 17:09:29	28527	26328	710	710	26042	36.6789
AB360	0	0	0	0	5h	2019-03-18 17:10:55	29824	27387	797	797	27051	33.941
AB360	375	4095	400	15	5h	2019-03-18 16:29:14	4675	2017	765	765	1869	2.44314	400	15	2.45501	0.0157412
AB360	375	4095	400	15	5h	2019-03-18 16:30:40	4251	2028	774	774	1914	2.47287
AB360	375	4095	400	15	5h	2019-03-18 16:32:06	4166	1896	726	726	1778	2.44904
AB360	375	4095	400	30	5h	2019-03-18 16:33:32	5343	3238	775	775	3100	4	400	30	3.71948	0.252742
AB360	375	4095	400	30	5h	2019-03-18 16:36:24	4803	2864	752	752	2744	3.64894
AB360	375	4095	400	30	5h	2019-03-18 16:37:51	4918	2890	790	789	2769	3.50951
AB360	375	4095	400	45	5h	2019-03-18 16:39:17	5824	3926	781	781	3816	4.88604	400	45	5.0386	0.291894
AB360	375	4095	400	45	5h	2019-03-18 16:40:43	6248	4350	789	789	4241	5.37516
AB360	375	4095	400	45	5h	2019-03-18 16:42:09	5860	3936	785	784	3806	4.85459
AB360	375	4095	400	60	5h	2019-03-18 16:43:35	6601	4792	787	787	4678	5.94409	400	60	6.49358	0.933354
AB360	375	4095	400	60	5h	2019-03-18 16:45:02	8010	6172	800	800	6057	7.57125
AB360	375	4095	400	60	5h	2019-03-18 16:47:55	6642	4775	781	780	4653	5.96538
AB360	375	4095	400	90	5h	2019-03-18 16:49:21	11116	9274	824	824	9155	11.1104	400	90	11.2954	0.881378
AB360	375	4095	400	90	5h	2019-03-18 16:52:13	9943	8082	756	756	7954	10.5212
AB360	375	4095	400	90	5h	2019-03-18 16:53:39	12158	10192	823	821	10061	12.2546
AB360	375	4095	400	120	5h	2019-03-18 16:55:07	12822	10779	824	823	10608	12.8894	400	120	14.5296	1.67436
AB360	375	4095	400	120	5h	2019-03-18 16:56:33	13252	11358	775	775	11209	14.4632
AB360	375	4095	400	120	5h	2019-03-18 16:57:59	15077	13081	796	796	12924	16.2362
AB360	375	4095	400	180	5h	2019-03-18 16:59:25	13169	11217	802	801	11036	13.7778	400	180	14.8347	1.01841
AB360	375	4095	400	180	5h	2019-03-18 17:00:51	15356	13302	830	830	13122	15.8096
AB360	375	4095	400	180	5h	2019-03-18 17:02:17	12859	10901	720	720	10740	14.9167

## Sheet: Supplementary Figure 10
Experiment Name:
strain	reporter	light wavelength	light intensity	aTc concentration	light incubation time	gain	time after induction	All Events	P1 Events	P2 Events	All Events Mean mCherry-A	P1 Mean mCherry-A	P2 Mean mCherry-A		mCherry AVG	mCherry STDEV
AB701	mCherry	dark	4095	100	0	1500	5h	52089	48029	46835	247.5	251.9	254.8	0	243.3	16.2635
AB701	mCherry	dark	4095	100	0	1500	5h	51948	48258	47046	224.7	229.5	231.8
AB701	mCherry	dark	4095	100	1	1500	5h	52218	48499	47303	7270.5	7475.1	7558	1	7619.47	93.6088
AB701	mCherry	dark	4095	100	1	1500	5h	52213	48565	47308	7448.1	7638.8	7727.2
AB701	mCherry	dark	4095	100	1	1500	5h	52031	48765	47794	7294.8	7510.4	7573.2
AB701	mCherry	dark	4095	100	2	1500	5h	52011	48711	47681	10273	10538.2	10628.2	2	10711	117.026
AB701	mCherry	dark	4095	100	2	1500	5h	51956	48561	47537	10482.4	10703	10793.7
AB701	mCherry	dark	4095	100	3	1500	5h	51987	48779	47871	11206	11484.1	11567.3	3	11591.2	161.879
AB701	mCherry	dark	4095	100	3	1500	5h	51752	48579	47678	11469.2	11681.3	11763.7
AB701	mCherry	dark	4095	100	3	1500	5h	51975	48973	48083	11073.9	11363.7	11442.6
AB701	mCherry	dark	4095	100	4	1500	5h	51911	48832	47931	11501.7	11799	11885.5	4	11925	55.8614
AB701	mCherry	dark	4095	100	4	1500	5h	51727	48595	47648	11655.1	11867	11964.5
AB701	mCherry	dark	4095	100	5	1500	5h	51816	48828	47956	11786.7	12028.1	12107.3	5	12156.6	75.4022
AB701	mCherry	dark	4095	100	5	1500	5h	51781	48269	47375	11944.5	12154.8	12243.4
AB701	mCherry	dark	4095	100	5	1500	5h	51831	48985	48174	11734.6	12037.4	12119.1

[truncated: 3 more sheets: Supplementary Figure 11, Supplementary Figure 13, Supplementary Figure 14]
